# Supplementary material for: Geometric morphometric analysis of morphologic disparity, intraspecific variation and ontogenetic allometry of beyrichitine ammonoids
Source: PLoS One. 2022 Feb 10;17(2):e0263524. doi: 10.1371/journal.pone.0263524 (PMC8830730; doi:10.1371/journal.pone.0263524)
Supplement: S1 File — (R) [file pone.0263524.s001.R]

### 
#
# Date:    12.10.2020
# Titel:   Geometric Morphometric Analysis of Gy
# Comment: Geometric Morphometric Analysis of Ceratitidae - Script to the publication  
#
###

#### 0. Packages ####
#install.packages("geomorph")   #GMM analysis
#install.packages("RRPP")       #GMM analysis
#install.packages("Morpho")     #GMM analysis
#install.packages("ggplot2")    #tidyverse: Plot
#install.packages("ggrepel")    #tidyverse: Text aestethics (geom_text_repel & geom_label_repel)
#install.packages("plotly")     #tidyverse: transparency in plots(alpha)
#install.packages("scales")     #tidyverse: Plot aesthetics
#install.packages("dplyr")      #tidyverse: Data manipulation
#install.packages("ggforce")    #tidyverse: 
#install.packages("patchwork") #tidyverse: Combine ggplpts
#install.packages("devtools")
#devtools::install_github("fruciano/GeometricMorphometricsMix", dependencies = TRUE) # Reverse PCA (Visualisation)
#install.packages("rgl")        #interactive 3D Plot
#install.packages("geometry")   #Add a hull in 3D plots
#install.packages("nlme")       #Calculation of slope in regression plot


#### 1. Data  #####
setwd("C:/Insert-data-file-position-here/Please-note/only-use-backslashes")

## 1.1. Data input ####
xdata<- scan("Data_GyPaFr.tps", what="character")
  
No.LM_tot<-176 #Set number of landmarks per specimen
No.LM<-No.LM_tot/11  # Set number of landmarks per configuration (whorl)


### 1.2. Extract metadata ######
# Extract data from tps file

### Total length of string per specimen
No.items<-length(xdata) 
  
### Calculate number of specimens
n.ind<-No.items/((No.LM_tot*2)+3) #176*2 (Coordinates per specimen) +3 times meta data (number of LMs, file-string, ID)
n<-n.ind*11
  
### Calculate length of string with (M.ind) and without additional data (M)
# Only needed for data extraction
M.ind <-No.items/n.ind; rm(No.items)
M<-(M.ind-3)/11

### Retrieve ID from  string 
## Create vector with ID's 
xdata.ind<-xdata

## Create empty vector (to be filled subsequently)
ID<-c() 
for (i in 1:n.ind){
  ID2<- c(xdata.ind[i*M.ind]) #every 75th entry -->i*M
  ID <- c(ID,ID2)
  rm("ID2")}; rm("xdata.ind") 

### 1.2.1. Meta data list ####
## Metadata for developmental morphospaces
## Extract metadata from string and compile list  
list <- list(
  ind.pure=rep(as.character(substring(ID,4,9)),each=11),   #Specimen No. without whorl number
  species=rep(as.character(substring(ID,19,25)),each=11),
  genus= rep(as.character(substring(ID,19,20)),each=11),
  Coord=c("X", "Y"))

list$ind=paste(list$ind.pure, seq(0.5,5.5, by=0.5), sep="-")       #Specimen No. with whorl number
list$whorl=rep.int(seq(0.5,5.5, by=0.5), times=n.ind)              #Whorl number
list$ind.pure.species=paste(list$ind.pure, list$species, sep="-")  #Specimen No. with species
list$No.species = length(unique(list$species))

#Loop for complete species names
list$species.comp<-ifelse(list$species=="PaMeeki", "P.meeki",ifelse(
                    list$species=="GyMimet", "G.mimetus",ifelse(
                    list$species=="FrOccid", "F.occidentalis",ifelse(
                    list$species=="GyRotel", "G.rotelliformis",ifelse(
                    list$species=="PaDunni", "P.dunni",ifelse(
                    list$species=="GyBlake", "G.blakei",ifelse(
                    list$species=="GyWeits", "G.weitschati",ifelse(
                    list$species=="FrNevad", "F.nevadanus", "FALSE"))))))))
                

#Loop for counting the occurrence of each species (metadata for plots)
list$species.fac<-as.numeric(as.factor(list$species))              
No.species.beginning <- as.numeric(length(unique(list$species)))
for (i in 1:n){
  for(j in 1:No.species.beginning){
    if(list$species.fac[i]==j){list$species.occ[i]<-paste("N=",(length(which(list$species.fac ==j))/11),sep = "")}}}
rm(No.species.beginning)

list$species.occ=paste(list$species, list$species.occ, sep="; ")

#Loop for counting the occurrence of each species with long names (metadata for plots)
list$species.comp.fac<-as.numeric(as.factor(list$species.comp))              
No.species.beginning <- as.numeric(length(unique(list$species.comp)))
for (i in 1:n){
  for(j in 1:No.species.beginning){
    if(list$species.fac[i]==j){list$species.comp.occ[i]<-paste("N=",(length(which(list$species.fac ==j))/11),sep = "")}}}
rm(No.species.beginning)

list$species.comp.occ=paste(list$species.comp, list$species.comp.occ, sep="; ")

## Check if no individual is listed twice (TRUE=OK)
length(list$ind.pure)/11==length(unique(list$ind.pure)) 

# Delete unnecessary elements from xdata
for (i in 1:n.ind){
  xdata<-xdata[-(((i-1)*(No.LM_tot*2))+1)] # Delete every first element (LM=)
  xdata<-xdata[-(i*(No.LM_tot*2)+1)]       # Delete every second last (IMAGE=)
  xdata<-xdata[-(i*(No.LM_tot*2)+1)]       # Delete every last element (ID=)
}


### 1.3. Mirror ##### 
# Mirror every second configuration 

#all x values of even whorls   
odd_whorls<-rep(1,No.LM*2)
even_whorls<-rep(c(-1,1),No.LM)
Conf.Mirror<- c(rep(c(odd_whorls,even_whorls), 5), odd_whorls)
Mirror<-rep(Conf.Mirror, n.ind)
  
xdata<-as.numeric(xdata)*Mirror

#Check  
length(xdata)==length(Mirror)
rm(Mirror); rm(even_whorls); rm(odd_whorls); rm(Conf.Mirror)
  

### 1.4. Data array #####

## Open and empty array with correct no. of dimensions: No.LM=16 LMs, 2 dimension (x and y) and n=72 individuals
A<-array(NA, dim=c(No.LM,2,n))  #n: number of configurations) 
for (i in 1:n){
    A[,,i]<-matrix(xdata[(((i-1)*(M))+1):(i*(M))],
                   No.LM,
                   2,
                   byrow=T)}

# Have a look at it; Mirror correct?
A[,,11]
A[,,12] 
A[,,13] # Configuration 13 is the 2nd configuration of the 2nd specimen: X-values should be negative


### 1.5. Input Procrustes analysis ####

## Define sliding of Landmarks
slide_ind <- c(7,8,11:16)
curves_list <- list(UmbR = c(5,15,3),
                    KeelR = c(2,7,9),
                    KeelL = c(2,8,10),
                    VentR = c(3,13,11, 9),
                    VentL = c(4,14,12,10),
                    UmbL = c(6,16,4))

## Define paired LMs
right <- c(5,15,3,13,11, 9,7) 
left  <- c(6,16,4,14,12,10,8)# important: keep same order
pairedLM <- cbind(left,right); rm(left, right)

## Wireframe (for plots)
wireframe=list(c(1,5,15,3,13,11,9,7,2,8,10,12,14,4,16,6,1))
wireframe.ma=matrix(c(1,5,5,15,15,3,3,13,13,11,11,9,9,7,7,2,2,8,8,10,10,12,12,14,14,4,4,16, 16,6,6,1), ncol=2, byrow = TRUE)

### 1.6. Lists for downstream analysis ####
Plots<-list()
df<-list()

### 1.7. Color Palette ####
## Define color palette for plots
Palette=c("hotpink3","mediumvioletred",                                     # FrNevad, FrOccid
          "yellowgreen", "forestgreen","darkslategrey","mediumseagreen",   # GyBlake, GyMimet, GyRotel, GyWeitsch
          "orangered1", "firebrick4")                                      # PaDunni,  PaMeeki


#### 2. Combine Subsets ####
# The function combine.subsets requires a different data structure
# Before the function in used a separate GPA on every whorl is performed

### 2.1. Rearrange data set ####
## Data needs to be sorted by whorl
## Create empty arrays that are filled subsequently
{whorl=list()
whorl$`0.5`<-array(NA, dim=c(No.LM,2,n/11))  #n: number of configurations) 
whorl$`1.0`<-array(NA, dim=c(No.LM,2,n/11)) 
whorl$`1.5`<-array(NA, dim=c(No.LM,2,n/11)) 
whorl$`2.0`<-array(NA, dim=c(No.LM,2,n/11)) 
whorl$`2.5`<-array(NA, dim=c(No.LM,2,n/11))
whorl$`3.0`<-array(NA, dim=c(No.LM,2,n/11)) 
whorl$`3.5`<-array(NA, dim=c(No.LM,2,n/11))
whorl$`4.0`<-array(NA, dim=c(No.LM,2,n/11)) 
whorl$`4.5`<-array(NA, dim=c(No.LM,2,n/11))
whorl$`5.0`<-array(NA, dim=c(No.LM,2,n/11)) 
whorl$`5.5`<-array(NA, dim=c(No.LM,2,n/11))}

## Fill up the arrays
## j: number of whorl
{j=1
for (i in 1:(n/11)){
  whorl$`0.5`[,,i]<-matrix(A[,,(j-1)+1+(i-1)*11], #fill from i*1.number to i*last number
                           No.LM,
                           2,
                           byrow=F)
  }
  
  j=2
  for (i in 1:(n/11)){
    whorl$`1.0`[,,i]<-matrix(A[,,(j-1)+1+(i-1)*11], #fill from i*1.number to i*last number
                             No.LM,
                             2,
                             byrow=F)
  }
  
  j=3
  for (i in 1:(n/11)){
    whorl$`1.5`[,,i]<-matrix(A[,,(j-1)+1+(i-1)*11], #fill from i*1.number to i*last number
                             No.LM,
                             2,
                             byrow=F)
  }
  
  j=4
  for (i in 1:(n/11)){
    whorl$`2.0`[,,i]<-matrix(A[,,(j-1)+1+(i-1)*11], #fill from i*1.number to i*last number
                             No.LM,
                             2,
                             byrow=F)
  }
  
  j=5
  for (i in 1:(n/11)){
    whorl$`2.5`[,,i]<-matrix(A[,,(j-1)+1+(i-1)*11], #fill from i*1.number to i*last number
                             No.LM,
                             2,
                             byrow=F)
  }
  
  j=6
  for (i in 1:(n/11)){
    whorl$`3.0`[,,i]<-matrix(A[,,(j-1)+1+(i-1)*11], #fill from i*1.number to i*last number
                             No.LM,
                             2,
                             byrow=F)
  }
  
  j=7
  for (i in 1:(n/11)){
    whorl$`3.5`[,,i]<-matrix(A[,,(j-1)+1+(i-1)*11], #fill from i*1.number to i*last number
                             No.LM,
                             2,
                             byrow=F)
  }
  
  j=8
  for (i in 1:(n/11)){
    whorl$`4.0`[,,i]<-matrix(A[,,(j-1)+1+(i-1)*11], #fill from i*1.number to i*last number
                             No.LM,
                             2,
                             byrow=F)
  }
  
  j=9
  for (i in 1:(n/11)){
    whorl$`4.5`[,,i]<-matrix(A[,,(j-1)+1+(i-1)*11], #fill from i*1.number to i*last number
                             No.LM,
                             2,
                             byrow=F)
  }
  
  j=10
  for (i in 1:(n/11)){
    whorl$`5.0`[,,i]<-matrix(A[,,(j-1)+1+(i-1)*11], #fill from i*1.number to i*last number
                             No.LM,
                             2,
                             byrow=F)
  }
  
  j=11
  for (i in 1:(n/11)){
    whorl$`5.5`[,,i]<-matrix(A[,,(j-1)+1+(i-1)*11], #fill from i*1.number to i*last number
                             No.LM,
                             2,
                             byrow=F)
  }
  }

##Check
head(A[,,length(list$ind)]==whorl$`5.5`[,,(length(list$ind)/11)])


## The function procSym does not allow to slide LMs and to use the symmetry function at the same time
## Therefore the function was first use to slide the LMs and then subsequently with the information on what LMs are symmetric

### 2.2. Sliding LM ####
{
  whorl$`0.5slid`=Morpho::procSym(dataarray = whorl$`0.5`,                                   
                                  scale = TRUE, reflect = TRUE, CSinit = TRUE, orp = TRUE,
                                  pairedLM = NULL,SMvector = slide_ind,outlines = curves_list,                           
                                  recursive = TRUE, bending = FALSE, pcAlign = FALSE)
  whorl$`1.0slid`=Morpho::procSym(dataarray = whorl$`1.0`,                                   
                                  scale = TRUE, reflect = TRUE, CSinit = TRUE, orp = TRUE,
                                  pairedLM = NULL,SMvector = slide_ind,outlines = curves_list,                           
                                  recursive = TRUE, bending = FALSE, pcAlign = FALSE)
  whorl$`1.5slid`=Morpho::procSym(dataarray = whorl$`1.5`,                                   
                                  scale = TRUE, reflect = TRUE, CSinit = TRUE, orp = TRUE,
                                  pairedLM = NULL,SMvector = slide_ind,outlines = curves_list,                           
                                  recursive = TRUE, bending = FALSE, pcAlign = FALSE)
  whorl$`2.0slid`=Morpho::procSym(dataarray = whorl$`2.0`,                                   
                                  scale = TRUE, reflect = TRUE, CSinit = TRUE, orp = TRUE,
                                  pairedLM = NULL,SMvector = slide_ind,outlines = curves_list,                           
                                  recursive = TRUE, bending = FALSE, pcAlign = FALSE)
  whorl$`2.5slid`=Morpho::procSym(dataarray = whorl$`2.5`,                                   
                                  scale = TRUE, reflect = TRUE, CSinit = TRUE, orp = TRUE,
                                  pairedLM = NULL,SMvector = slide_ind,outlines = curves_list,                           
                                  recursive = TRUE, bending = FALSE, pcAlign = FALSE)
  whorl$`3.0slid`=Morpho::procSym(dataarray = whorl$`3.0`,                                   
                                  scale = TRUE, reflect = TRUE, CSinit = TRUE, orp = TRUE,
                                  pairedLM = NULL,SMvector = slide_ind,outlines = curves_list,                           
                                  recursive = TRUE, bending = FALSE, pcAlign = FALSE)
  whorl$`3.5slid`=Morpho::procSym(dataarray = whorl$`3.5`,                                   
                                  scale = TRUE, reflect = TRUE, CSinit = TRUE, orp = TRUE,
                                  pairedLM = NULL,SMvector = slide_ind,outlines = curves_list,                           
                                  recursive = TRUE, bending = FALSE, pcAlign = FALSE)
  whorl$`4.0slid`=Morpho::procSym(dataarray = whorl$`4.0`,                                   
                                  scale = TRUE, reflect = TRUE, CSinit = TRUE, orp = TRUE,
                                  pairedLM = NULL,SMvector = slide_ind,outlines = curves_list,                           
                                  recursive = TRUE, bending = FALSE, pcAlign = FALSE)
  whorl$`4.5slid`=Morpho::procSym(dataarray = whorl$`4.5`,                                   
                                  scale = TRUE, reflect = TRUE, CSinit = TRUE, orp = TRUE,
                                  pairedLM = NULL,SMvector = slide_ind,outlines = curves_list,                           
                                  recursive = TRUE, bending = FALSE, pcAlign = FALSE)
  whorl$`5.0slid`=Morpho::procSym(dataarray = whorl$`5.0`,                                   
                                  scale = TRUE, reflect = TRUE, CSinit = TRUE, orp = TRUE,
                                  pairedLM = NULL,SMvector = slide_ind,outlines = curves_list,                           
                                  recursive = TRUE, bending = FALSE, pcAlign = FALSE)
  whorl$`5.5slid`=Morpho::procSym(dataarray = whorl$`5.5`,                                   
                                  scale = TRUE, reflect = TRUE, CSinit = TRUE, orp = TRUE,
                                  pairedLM = NULL,SMvector = slide_ind,outlines = curves_list,                           
                                  recursive = TRUE, bending = FALSE, pcAlign = FALSE)
}


### 2.3. Symmetry #####
{
Sym=Morpho::procSym(dataarray = whorl$`0.5slid`$orpdata,                                    
                      scale = TRUE, reflect = TRUE, CSinit = TRUE, orp = TRUE,
                      pairedLM = pairedLM,                            
                      recursive = TRUE,bending = FALSE, pcAlign = FALSE)
whorl$`0.5Sym`=Sym$Sym
                      
Sym=Morpho::procSym(dataarray = whorl$`1.0slid`$orpdata,                                    
                      scale = TRUE, reflect = TRUE, CSinit = TRUE, orp = TRUE,
                      pairedLM = pairedLM,                            
                      recursive = TRUE,bending = FALSE, pcAlign = FALSE)
whorl$`1.0Sym`=Sym$Sym
                      
Sym=Morpho::procSym(dataarray = whorl$`1.5slid`$orpdata,                                    
                      scale = TRUE, reflect = TRUE, CSinit = TRUE, orp = TRUE,
                      pairedLM = pairedLM,                            
                      recursive = TRUE,bending = FALSE, pcAlign = FALSE)
whorl$`1.5Sym`=Sym$Sym
                      
Sym=Morpho::procSym(dataarray = whorl$`2.0slid`$orpdata,                                    
                      scale = TRUE, reflect = TRUE, CSinit = TRUE, orp = TRUE,
                      pairedLM = pairedLM,                            
                      recursive = TRUE,bending = FALSE, pcAlign = FALSE)
whorl$`2.0Sym`=Sym$Sym
                      
Sym=Morpho::procSym(dataarray = whorl$`2.5slid`$orpdata,                                    
                      scale = TRUE, reflect = TRUE, CSinit = TRUE, orp = TRUE,
                      pairedLM = pairedLM,                            
                      recursive = TRUE,bending = FALSE, pcAlign = FALSE)
whorl$`2.5Sym`=Sym$Sym
                      
Sym=Morpho::procSym(dataarray = whorl$`3.0slid`$orpdata,                                    
                      scale = TRUE, reflect = TRUE, CSinit = TRUE, orp = TRUE,
                      pairedLM = pairedLM,                            
                      recursive = TRUE,bending = FALSE, pcAlign = FALSE)
whorl$`3.0Sym`=Sym$Sym
                      
Sym=Morpho::procSym(dataarray = whorl$`3.5slid`$orpdata,                                    
                      scale = TRUE, reflect = TRUE, CSinit = TRUE, orp = TRUE,
                      pairedLM = pairedLM,                            
                      recursive = TRUE,bending = FALSE, pcAlign = FALSE)
whorl$`3.5Sym`=Sym$Sym
                      
Sym=Morpho::procSym(dataarray = whorl$`4.0slid`$orpdata,                                    
                      scale = TRUE, reflect = TRUE, CSinit = TRUE, orp = TRUE,
                      pairedLM = pairedLM,                            
                      recursive = TRUE,bending = FALSE, pcAlign = FALSE)
whorl$`4.0Sym`=Sym$Sym
                      
Sym=Morpho::procSym(dataarray = whorl$`4.5slid`$orpdata,                                    
                      scale = TRUE, reflect = TRUE, CSinit = TRUE, orp = TRUE,
                      pairedLM = pairedLM,                            
                      recursive = TRUE,bending = FALSE, pcAlign = FALSE)
whorl$`4.5Sym`=Sym$Sym
                      
Sym=Morpho::procSym(dataarray = whorl$`5.0slid`$orpdata,                                    
                      scale = TRUE, reflect = TRUE, CSinit = TRUE, orp = TRUE,
                      pairedLM = pairedLM,                            
                      recursive = TRUE,bending = FALSE, pcAlign = FALSE)
whorl$`5.0Sym`=Sym$Sym
                      
Sym=Morpho::procSym(dataarray = whorl$`5.5slid`$orpdata,                                    
                      scale = TRUE, reflect = TRUE, CSinit = TRUE, orp = TRUE,
                      pairedLM = pairedLM,                            
                      recursive = TRUE,bending = FALSE, pcAlign = FALSE)
whorl$`5.5Sym`=Sym$Sym
}

### 2.4. Centroid Size #####
## the centroid size is need for the weighting of the function combine.subsets
## The centroid size has to be retrieved from the first GPA
c.size<-c()
for (i in 1:(n/11)){
    DEL<- c(whorl$`0.5slid`$size[i],whorl$`1.0slid`$size[i],whorl$`1.5slid`$size[i],whorl$`2.0slid`$size[i],whorl$`2.5slid`$size[i], whorl$`3.0slid`$size[i],
            whorl$`3.5slid`$size[i],whorl$`4.0slid`$size[i],whorl$`4.5slid`$size[i],whorl$`5.0slid`$size[i],whorl$`5.5slid`$size[i])
    c.size <- c(c.size, DEL)}
  
df$c.size$c.size=c.size
df$c.size$logc.size=log(c.size)
df$c.size$species=list$species
  
## check
df$c.size$c.size[length(list$ind)]==whorl$`5.5slid`$size[(length(list$ind)/11)]
df$c.size$c.size[1]==whorl$`0.5slid`$size[1]
df$c.size$c.size[48]==whorl$`2.0slid`$size[5]


### 2.5. logWeights #####
## Calculate proportional sizes (weights)
# Create df with mean logsizes
df$logweights=data.frame(whorl=c(
  log(mean(whorl$`0.5slid`$size)),log(mean(whorl$`1.0slid`$size)),
  log(mean(whorl$`1.5slid`$size)),log(mean(whorl$`2.0slid`$size)),
  log(mean(whorl$`2.5slid`$size)),log(mean(whorl$`3.0slid`$size)),
  log(mean(whorl$`3.5slid`$size)),log(mean(whorl$`4.0slid`$size)),
  log(mean(whorl$`4.5slid`$size)),log(mean(whorl$`5.0slid`$size)),
  log(mean(whorl$`5.5slid`$size)))); rownames(df$logweights)<-paste("w" , seq(0.5,5.5, by=0.5),sep="")

## Calculate proportional sizes (weights)
#library(dplyr)
df$logweights = dplyr::mutate(df$logweights, 
                              weights = whorl / sum(whorl))
sum(df$logweights$weights)=="1"


### 2.6. Function combine.subsets ##### 
# Create common morphospace =>with weighting if desired
#library(geomorph)
#library(RRPP)

###!!!!!!!!!!!!!!!!!!!!!!!!!!!!!!!!!!!!!!!!!!!!!!!!!!!!!!!!!!!!!!!!!!!###
###!!! If a weighted PCA is desired, then change it here (norm.CS) !!!###
###!!!!!!!!!!!!!!!!!!!!!!!!!!!!!!!!!!!!!!!!!!!!!!!!!!!!!!!!!!!!!!!!!!!###
comb<-geomorph::combine.subsets(
  w0.5=whorl$`0.5Sym`, w1.0=whorl$`1.0Sym`, w1.5=whorl$`1.5Sym`, w2.0=whorl$`2.0Sym`, w2.5=whorl$`2.5Sym`,
  w3.0=whorl$`3.0Sym`, w3.5=whorl$`3.5Sym`, w4.0=whorl$`4.0Sym`, w4.5=whorl$`4.5Sym`, w5.0=whorl$`5.0Sym`,
  w5.5=whorl$`5.5Sym`,
  gpa=TRUE, 
  PrinAxes = FALSE, #gpagen argument for not aligning specimens (otherwise some config. are rotated)
  norm.CS = TRUE #no weighting: centroid size=1
  #norm.CS = FALSE, weights = df$logweights$weights # Weighting: logWeights
)


### 2.7. Rearrange subsets ##### 
## Put in the original order

## 2.7.1. Shape data frame
Shape.df<-array(NA, dim=c(No.LM,2,n)) # create array with dim=176x2x72
for (i in 1:(n/11)){
  Shape.df[,,(i-1)*11+1]<-comb$coords[1:16,,i]
  Shape.df[,,(i-1)*11+1+1]<-comb$coords[17:32,,i]
  Shape.df[,,(i-1)*11+1+2]<-comb$coords[33:48,,i]
  Shape.df[,,(i-1)*11+1+3]<-comb$coords[49:64,,i]
  Shape.df[,,(i-1)*11+1+4]<-comb$coords[65:80,,i]
  Shape.df[,,(i-1)*11+1+5]<-comb$coords[81:96,,i]
  Shape.df[,,(i-1)*11+1+6]<-comb$coords[97:112,,i]
  Shape.df[,,(i-1)*11+1+7]<-comb$coords[113:128,,i]
  Shape.df[,,(i-1)*11+1+8]<-comb$coords[129:144,,i]
  Shape.df[,,(i-1)*11+1+9]<-comb$coords[145:160,,i]
  Shape.df[,,(i-1)*11+1+10]<-comb$coords[161:176,,i]
}

## Check 
str(Shape.df);str(comb$coords)
head(comb$coords[161:176,,n/11]==Shape.df[,,n])

## 2.7.2. Shape matrix
Shape.ma <- Morpho::vecx(Shape.df) # prcomp only works with matrices


### 2.8. Plot specimens ####
{
windows(width=12, height=6);par(mfrow=c(1,2), mar=c(1,1,1,1))

#Plot individual whorls or specimens
geomorph::plotAllSpecimens(whorl$"5.5Sym", label=TRUE, links = wireframe.ma, plot.param = list(txt.col="blue", txt.cex=2))+mtext(paste("Shape after sliding & Symmetry", sep=""))

#Plot all specimens of all whorls
geomorph::plotAllSpecimens(Shape.df, label=TRUE, links = wireframe.ma, plot.param = list(pt.cex=0.5, pt.bg=1:16, txt.col=1:16, txt.cex=2))+
  mtext(paste("Shape with separate GPAs", sep=""))
}


### 3. DEVELOPMENTAL MORPHOSPACE ######## 

# 3.1. PCA #####
#library(Morpho)
pca<-prcomp(Shape.ma, center = TRUE, retx = TRUE, scale. = FALSE) 

## Calculate variances
pca.var <- pca$sdev^2; pca.var #square of standard devation (variance)
pca.var.per <- round(pca.var/sum(pca.var)*100, 1); pca.var.per
pca.scores <- c(pca.var.per[1], pca.var.per[2], pca.var.per[3]); pca.scores

### 3.2. ggplot #####

## Create data frame for ggplot
{df$PCA <- as.data.frame(pca$x[,1:3]) 
row.names(df$PCA ) <- list$ind #Naming rows of df$PCA
df$PCA$species <- list$species
df$PCA$genus <- list$genus
df$PCA$species.occ<-list$species.occ
df$PCA$species.comp.occ<-list$species.comp.occ
df$PCA$whorl <- list$whorl
}


## Plot
library(ggplot2) # plot function
library(ggrepel) # For geom_text_repel & geom_label_repel
library(scales)  # for transparency in plots(alpha)
 
{
windows(width=6.5, height=5.5)
p <- ggplot2::ggplot(data=df$PCA, aes(x = PC1, y = PC2, colour=species, fill = species))+theme_light()

 p <- p+ geom_vline(xintercept = 0, colour="darkgrey")+
         geom_hline(yintercept = 0, colour="darkgrey")+
         geom_point(aes(text=paste(list$ind.pure, list$species, sep = " - ")), size=list$whorl/3.5)+ # Text for plotly
         scale_fill_manual(values=Palette)+scale_colour_manual(values=Palette) #Color palette defined above

 # Theme  
 p <- p + theme(legend.title=element_blank(),
                plot.title = element_text(hjust = 0.5, color="black", size=12, face="bold"),
                plot.subtitle = element_text(hjust = 0.5, size=10, face="bold"),
                axis.title.x = element_text(color="black", size=12, face="bold"),
                axis.title.y = element_text(color="black", size=12, face="bold"), 
                plot.caption = element_text(hjust = 0))

# Define more optics 
 p <- p + guides(color = guide_legend(override.aes = list(size=5))) #Size of legend symbols
 p <- p + coord_fixed(ratio = 1, xlim = c(min(df$PCA[,1]),max(df$PCA[,1])), c(min(df$PCA[,2]),max(df$PCA[,2])), expand = TRUE, clip = "on")
 p <- p + scale_x_continuous(breaks = round(seq(round(min(df$PCA[,1]), 1), round(max(df$PCA[,1]), 1), by = 0.05),2))+
          scale_y_continuous(breaks = round(seq(round(min(df$PCA[,1]), 1), round(max(df$PCA[,1]), 1), by = 0.05),2))
  
#Specialized labs    
 p <- p+#labs(caption = paste ("PC1+PC2: ", pca.scores[1]+pca.scores[2], " %; ", Sys.Date(), sep=""))+
        xlab(paste("PC1", " - ", pca.var.per[1], "%", sep="")) +
        ylab(paste("PC2", " - ", pca.var.per[2], "%", sep=""))
 

#Facets
 p <- p + facet_wrap(~species.comp.occ, ncol = 2)+theme(legend.position = 'none') 
  
# p <- p + facet_grid(species.occ~df$PCA$whorl)+theme(legend.position = 'none', strip.text.y.right = element_text(angle=0))+
#          geom_vline(aes(xintercept = 0), size=0.5,alpha=0.4)+geom_hline(aes(yintercept = 0), size=0.5, alpha=0.4)
  
Plots$PCA <- p; Plots$PCA
#ggsave(paste("P_Dev-Morphospace_", Sys.Date(),".jpeg", sep=""), dpi=400)
#dev.copy2pdf(file = "Fig.PCA.pdf"
}
#dev.off()

## Extracting the no. of an individual in the tps.file
#(which(list$ind.pure == "C10137")/11)[11]


### 3.3. Interactive plot #####
library(plotly)
Plots$PCAly <- plotly::ggplotly(Plots$PCA); Plots$PCAly


### 3.5. Barplot ####
#last 4 dimensions are lost because of fGPA
{windows(width=6.5, height=5.5)
barplot((pca$sdev^2)/sum(pca$sdev^2),
        main=paste("barplot", sep=""),
        #sub= paste (Sys.Date(), sep=""),
        xlab="Principal Component",
        ylab="Percent Variation")# +
#mtext(paste("Barplot", sep=""))
#savePlot(paste("P_Barplot", Sys.Date(),".jpeg", sep="_"), type="jpeg")
}


#### 4. TPS SPLINES ####

### 4.1. Data preparation #####

## Calculate mean shape (needed for PCAreversion)
MeanShape = matrix(colMeans(Shape.ma), nrow=16, ncol=2) # use the mean of the columns of Shape.ma
MeanShape_5.5 = matrix(colMeans(Shape.ma[list$whorl==5.5,]), nrow=16, ncol=2) # use the mean of the columns of Whorl 5.5
MeanShape_0.5 = matrix(colMeans(Shape.ma[list$whorl==0.5,]), nrow=16, ncol=2) 
MeanShape_3.0 = matrix(colMeans(Shape.ma[list$whorl==3.0,]), nrow=16, ncol=2) 


## Get extreme values
Extremes_PC1_PC2=as.matrix(data.frame(PC1=range(pca$x[,1][(list$whorl=="0.5") | (list$whorl=="5.5")]),  #most extreme values on PC1 of whorl 0.5&5.5
                                      PC2=range(pca$x[,2][(list$whorl=="0.5") | (list$whorl=="5.5")]))) #most extreme values on PC2 of whorl 0.5&5.5
rownames(Extremes_PC1_PC2)=c("minPCs", "maxPCs"); Extremes_PC1_PC2


## Buildmatrix with Min/Max-values
AllPCMinMax<-matrix(c(
    c(Extremes_PC1_PC2[2,1],Extremes_PC1_PC2[2,2]),  # MaxPC1_MaxPC2
    c(Extremes_PC1_PC2[1,1],Extremes_PC1_PC2[2,2]),  # MinPC1_MaxPC2 
    c(Extremes_PC1_PC2[1,1],Extremes_PC1_PC2[1,2]),  # MinPC1_MinPC2
    c(Extremes_PC1_PC2[2,1],Extremes_PC1_PC2[1,2])), # MaxPC1_MinPC2
    ncol=2,byrow = TRUE)
    
rownames(AllPCMinMax)=c("MaxPC1_MaxPC2", "MinPC1_MaxPC2", "MinPC1_MinPC2", "MaxPC1_MinPC2")
colnames(AllPCMinMax)=c("PC1", "PC2")
AllPCMinMax

### 4.2. PCA reversion ####
# Going back from scores to shapes
# Instead of plotting the shape variation described by individual axes
# the variation at the maximum observed scores on PC1 and PC2 
# against the minimum observed scores on both PC1 and PC2 is plotted

## Calculation of Shapes
Pred.Shape=GeometricMorphometricsMix::reversePCA(
  Scores=AllPCMinMax,
  Eigenvectors=pca$rotation[,1:2], # principal components (eigenvectors)
  Mean=MeanShape)

# Conversion to right format
Predicted_Shapes_3D=Morpho::vecx(Pred.Shape, lmdim=2, revert=TRUE, byrow=FALSE) 


### 4.3. Thin-Plate Splines  ####
## 4.3.1. Extreme values of Morphospace ####
{
  windows(width=24, height=24);par(mfrow=c(2,2), mar=c(0,0,1,0)) #unten, links, oben, rechts
  magnification=0.7
  Plots$TPS_MinPC1_MaxPC2 <- geomorph::plotRefToTarget(MeanShape, Predicted_Shapes_3D[,,"MinPC1_MaxPC2"], mag=magnification,
                                                       links = wireframe.ma, label = FALSE); title("MinPC1_MaxPC2", cex.main=1.5)
  Plots$TPS_MaxPC1_MaxPC2 <- geomorph::plotRefToTarget(MeanShape, Predicted_Shapes_3D[,,"MaxPC1_MaxPC2"], mag=magnification, 
                                                       links = wireframe.ma, label = FALSE); title("MaxPC1_MaxPC2", cex.main=1.5)
  Plots$TPS_MinPC1_MinPC2 <- geomorph::plotRefToTarget(MeanShape, Predicted_Shapes_3D[,,"MinPC1_MinPC2"], mag=magnification,
                                                       links = wireframe.ma,label = FALSE); title("MinPC1_MinPC2", cex.main=1.5)
  Plots$TPS_MaxPC1_MinPC2 <- geomorph::plotRefToTarget(MeanShape, Predicted_Shapes_3D[,,"MaxPC1_MinPC2"], mag=magnification,
                                                       links = wireframe.ma,label = FALSE); title("MaxPC1_MinPC2", cex.main=1.5)
  #savePlot(paste("P_TPS-MaxMin",".tif", sep=""), type="tiff")
}

### Extreme values of Morphospace 2x2 (illustration purposes)
{windows(width=1.5, height=5.5);par(mfrow=c(2,1), mar=c(0,0,1,0)) #margin: below, left, above, right
  magnification=0.7
  Plots$TPS_MinPC1_MaxPC2 <- geomorph::plotRefToTarget(MeanShape, Predicted_Shapes_3D[,,"MinPC1_MaxPC2"], mag=magnification,
                                                       links = wireframe.ma, label = FALSE)  
  Plots$TPS_MinPC1_MaxPC2 <- geomorph::plotRefToTarget(MeanShape, Predicted_Shapes_3D[,,"MinPC1_MinPC2"], mag=magnification,
                                                       links = wireframe.ma, label = FALSE)
  #savePlot(paste("P_TPS-Min",".tif", sep=""), type="tiff")  
}   

{windows(width=1.5, height=5.5);par(mfrow=c(2,1), mar=c(0,0,1,0)) #margin: below, left, above, right
  magnification=0.7
  Plots$TPS_MaxPC1_MaxPC2 <- geomorph::plotRefToTarget(MeanShape, Predicted_Shapes_3D[,,"MaxPC1_MaxPC2"], mag=magnification, 
                                                       links = wireframe.ma, label = FALSE)   
  
  Plots$TPS_MaxPC1_MinPC2 <- geomorph::plotRefToTarget(MeanShape, Predicted_Shapes_3D[,,"MaxPC1_MinPC2"], mag=magnification,
                                                       links = wireframe.ma,label = FALSE)
#savePlot(paste("P_TPS-Max",".tif", sep=""), type="tiff")
}   


## 4.3.2. Mean shapes of 0.5 / 3.0 / 5.5 #####
{
  windows(width=5, height=2);par(mfrow=c(1,3), mar=c(0,0,1,0)) #unten, links, oben, rechts
  magnification=0.75 ; line=-0.25
  method="points" # or method=tps
  
  geomorph::plotRefToTarget(MeanShape_0.5, MeanShape_0.5, mag=magnification, method = method,
                            links = wireframe.ma, label = FALSE) + mtext(paste("A) whorl 0.5", sep=""), line=line)
  geomorph::plotRefToTarget(MeanShape_3.0, MeanShape_3.0, mag=magnification, method = method,
                            links = wireframe.ma, label = FALSE) + mtext(paste("B) whorl 3.0", sep=""), line=line)
  geomorph::plotRefToTarget(MeanShape_5.5, MeanShape_5.5, mag=magnification, method = method,
                            links = wireframe.ma, label = FALSE) + mtext(paste("C) whorl 5.5", sep=""), line=line)
  #savePlot(paste("P_TPS-Mean_0.5_3.0_5.5",".tif", sep=""), type="tiff")
  
}
#dev.copy2pdf(file = "Fig-MSh_Mean3Shapes_GyPaFr.pdf")


#### 5. PROCRUSTES ANOVA ####
#on size-shape space
library(geomorph)

#filter <- (list$whorl==2.5) | (list$whorl==3.0) | (list$whorl==5.0) | (list$whorl==5.5) ; filterName <- "Whorl Stage 2.5/3.0 and 5.0/5.5"
#filter <- (list$whorl==5.0) | (list$whorl==5.5) ; filterName <- "Whorl Stage 5.0/5.5"
filter <- (list$whorl>=0.0); filterName <- "No Filter"
#filter <- (list$whorl>=3.0); filterName <- "Older than 2.5"

length(list$ind)
506/11
t<-c(1:1000)[1:506]

list$numb <- rep(rep(1:8, 100), each=11)[1:506]

## 5.1. New data frame (For safety reasons)
g.df=geomorph::geomorph.data.frame(
  PCScores=pca$x[filter,], 
  Shape.df=Shape.df[,,filter],
  Shape.ma=Shape.ma[filter,],
  size=df$c.size$c.size[filter],
  log.size=df$c.size$logc.size[filter],
  species=list$species[filter],
  genus=list$genus[filter],
  whorl=factor(list$whorl)[filter])

### 5.2. Regression model
#?procD.lm
# Model 1: Shape on size
Mod.Size<-geomorph::procD.lm(PCScores~log.size,
                             data=g.df,
                             iter = 999, RRPP = TRUE, #randomize residuals
                             print.progress = FALSE); summary(Mod.Size)
#write.table(Mod.Size$aov.table,"Mod.Size.txt", sep="\t")
#write.table(Mod.Size$coefficients,"Mod.SizeGroup$coefficients.txt", sep="\t")

#Model 2.1: (PCA-values of) shape on size and species
Mod.SizeSpecies<-geomorph::procD.lm(PCScores~log.size*species + log.size:species, 
                                  data=g.df,
                                  iter = 999, RRPP = TRUE, #randomize residuals
                                  print.progress = FALSE); summary(Mod.SizeSpecies)
#write.table(Mod.SizeSpecies$aov.table,"Mod.SizeSpecies.txt", sep="\t")
#write.table(Mod.SizeSpecies$coefficients,"Mod.SizeSpecies.coeff.txt", sep="\t")

#Model 2.2: GPA-Shape on size and species
#Mod.SizeGroup_GPA<-geomorph::procD.lm(Shape.ma~log.size*species + log.size:species, 
#                                 data=g.df,
#                                 iter = 999, RRPP = TRUE, #randomize residuals
#                                 print.progress = FALSE); summary(Mod.SizeGroup_GPA)

## Check out difference of Model using PCA-values and regular GPA shape
#Mod.SizeGroup$aov.table - Mod.SizeGroup_GPA$aov.table

#Model 2.3: (PCA-values of) shape on size and genus
Mod.SizeGenus<-geomorph::procD.lm(PCScores~log.size*genus + log.size:genus, 
                                    data=g.df,
                                    iter = 999, RRPP = TRUE, #randomize residuals
                                    print.progress = FALSE); summary(Mod.SizeGenus)
#write.table(Mod.SizeGenus$aov.table,"Mod.SizeGenus.txt", sep="\t")
#write.table(Mod.SizeGenus$coefficients,"Mod.SizeGenuss.coeff.txt", sep="\t")


## 5.3 Model comparison ####
# The significance here can be loosely interpreted to mean whether the second model (the more complete)
# is "significantly better" at explaining the data than the less complex model

str(Mod.SizeSpecies$fitted)

anova(Mod.Size, Mod.SizeGroup)
#write.table((anova(Mod.Size, Mod.SizeGroup))$table,"Mod.Comparison.txt", sep="\t")

### 5.4. Plot predictions ####

# 5.4.1. Create df ####
g.df.Reg<-list()
{
PC_No<-1  # Set number of PC to be plotted 
g.df.Reg$SizeGroup<-data.frame(
    FittedValues = Mod.SizeSpecies$fitted[,PC_No], group = list$species.comp[filter], ColorCode="species", #Regression of specific PC of every specimen (Predicted values)
    #FittedValues = Mod.SizeGenus$fitted[,PC_No], group = g.df$genus[filter], ColorCode="genus", #Regression of specific PC of every specimen (Predicted values)
    log.size = df$c.size$logc.size[filter],
    size = df$c.size$c.size[filter],
    whorl = list$whorl[filter],
    ModelName = "Size & Group")

## 5.4.2. Regression ggplot ####
#define size of data points
library(ggplot2) # plot function

#Color Palette defined above in line 155 (Chapter 1.7. Color Palette)

{
windows(width=7.4, height=4.5)
p <- ggplot2::ggplot(data=g.df.Reg$SizeGroup, aes(x = log.size, y = FittedValues, colour=group, fill = group))+theme_light()
p <- p + geom_point(size=list$whorl[filter]/2)+
         xlab(paste("log(Centroid Size)", sep="")) +
         ylab(paste("PC", PC_No, " of fitted values", sep=""))

#p <- p +ylim(-0.3,0.07)+xlim(0,9) #Change axis limits (e.g. for intercept)

# Theme  
p <- p + theme(legend.title=element_blank(),
               axis.title.x = element_text(color="black", size=12, face="bold"),
               axis.title.y = element_text(color="black", size=12, face="bold"),
               legend.text = element_text(colour="black", size=10, face = "italic"),
               legend.position="bottom",
               legend.key.size=unit(0.01,"cm"))+
         guides(fill = guide_legend(ncol = 4, nrow = 2, byrow = TRUE)) #horizontal legend 1 row
  
p <- p + scale_fill_manual(values=Palette)+
         scale_colour_manual(values=Palette) #Color palette
p <- p + guides(color = guide_legend(override.aes = list(size=5))) #Size of legend symbols
  
Plots$Reg<-p
Plots$Reg
}
}
#dev.copy2pdf(file = "Reg_plot.pdf")


#Interactive plot
library(plotly)
Plots$Regly <- plotly::ggplotly(Plots$Reg); Plots$Regly


#For check:
mean(g.df$log.size[list$whorl=="2.5"])
summary(g.df$log.size[list$whorl=="5.5"])
  
### 5.5 Regression shapes ####
# Calculate extreme shapes of regression plot 
MeanShape_species$AdMaxFit <-matrix(g.df$Shape.ma[Mod.SizeGroup$fitted[,1]==(max(Mod.SizeGroup$fitted[,1]))],ncol=2)
MeanShape_species$JuvMaxFit<-matrix(g.df$Shape.ma[Mod.SizeGroup$fitted[,1]==(min(Mod.SizeGroup$fitted[,1][list$species=="FrNevad" & list$whorl==0.5]))],ncol=2)
MeanShape_species$JuvMinFit<-matrix(g.df$Shape.ma[g.df$log.size==(min(g.df$log.size))],ncol=2)
MeanShape_species$AdMinFit <-matrix(g.df$Shape.ma[g.df$log.size==(max((g.df$log.size)[list$species=="FrOccid"]))],ncol=2)

## Regression Plot hatchling fits
{
  windows(height=4, width=4);par(mfrow=c(1,1), mar=c(0,0,0,0))
  magnification=1; line=-0.25
  method="TPS" #TPS oder points
  

  geomorph::plotRefToTarget(MeanShape_0.5, MeanShape_species$JuvMaxFit , mag=magnification, method = method,
                            links = wireframe.ma, label = FALSE) #+ mtext(paste("Hatchling; Max. Fit", sep=""), line=line)  
  #dev.copy2pdf(file = "Reg_plot_JuvMax-Shape.pdf")
  
  geomorph::plotRefToTarget(MeanShape_0.5, MeanShape_species$JuvMinFit , mag=magnification, method = method,
                            links = wireframe.ma, label = FALSE) #+ mtext(paste("Hatchling; Min. Fit", sep=""), line=line)  
  #dev.copy2pdf(file = "Reg_plot_JuvMin-Shape.pdf")
}

## Regression Plot adult fits
{
  windows(height=4, width=4);par(mfrow=c(1,1), mar=c(0,0,0,0))
  magnification=1; line=-0.25
  method="TPS" #TPS oder points
  
  geomorph::plotRefToTarget(MeanShape_5.5, MeanShape_species$AdMaxFit , mag=magnification, method = method,
                            links = wireframe.ma, label = FALSE) #+ mtext(paste("Hatchling; Min. Fit", sep=""), line=line) 
  #dev.copy2pdf(file = "Reg_plot_AdMax-Shape.pdf")
  
  geomorph::plotRefToTarget(MeanShape_5.5, MeanShape_species$AdMinFit , mag=magnification, method = method,
                            links = wireframe.ma, label = FALSE) #+ mtext(paste("Hatchling; Max. Fit", sep=""), line=line)  
  #dev.copy2pdf(file = "Reg_plot_AdMin-Shape.pdf")
  }


### 5.6 Mean Adult Shapes #### 
#Calculate mean shapes per species
MeanShape_species <- list( 
  # Assign to element     <-        get shape    [get position of values with     (species=x) and whorl 5.5    ]
  FrNevad = matrix(colMeans(Morpho::vecx(Shape.df[,,(list$species=="FrNevad") & (list$whorl=="5.5")])), nrow=16, ncol=2),
  FrOccid = matrix(colMeans(Morpho::vecx(Shape.df[,,(list$species=="FrOccid") & (list$whorl=="5.5")])), nrow=16, ncol=2),
  GyBlake = matrix(colMeans(Morpho::vecx(Shape.df[,,(list$species=="GyBlake") & (list$whorl=="5.5")])), nrow=16, ncol=2),
  GyMimet = matrix(colMeans(Morpho::vecx(Shape.df[,,(list$species=="GyMimet") & (list$whorl=="5.5")])), nrow=16, ncol=2),
  GyRotel = matrix(colMeans(Morpho::vecx(Shape.df[,,(list$species=="GyRotel") & (list$whorl=="5.5")])), nrow=16, ncol=2),
  GyWeits = matrix(colMeans(Morpho::vecx(Shape.df[,,(list$species=="GyWeits") & (list$whorl=="5.5")])), nrow=16, ncol=2),
  PaDunni = matrix(colMeans(Morpho::vecx(Shape.df[,,(list$species=="PaDunni") & (list$whorl=="5.5")])), nrow=16, ncol=2),
  PaMeeki = matrix(colMeans(Morpho::vecx(Shape.df[,,(list$species=="PaMeeki") & (list$whorl=="5.5")])), nrow=16, ncol=2))


#Plot function
TPStoMean5.5 <- function(M2, mag=magf, method) {
  geomorph::plotRefToTarget(
    M1=MeanShape_5.5,
    M2=M2,
    mag=mag, method = method,  
    links = wireframe.ma, label = FALSE)  ## label = TRUE 
}
?mtext
# Plot
{
  windows(height=3, width=9);par(mfrow=c(2,4), mar=c(0,0,1,0))
  magf=1.5; line=-0.7
  method="TPS" #TPS or points
  
  #Type A  
  TPStoMean5.5(M2=MeanShape_species$FrNevad, mag = magf, method = method) +mtext(paste("F.nevadanus", sep=""), line=line, font=3) #font3=italics
  TPStoMean5.5(M2=MeanShape_species$FrOccid, mag = magf, method = method) +mtext(paste("F.occidentalis", sep=""), line=line, font=3)
  TPStoMean5.5(M2=MeanShape_species$PaMeeki, mag = magf, method = method) +mtext(paste("P. meeki", sep=""), line=line, font=3)
  
  #Type B
  TPStoMean5.5(M2=MeanShape_species$GyBlake, mag = magf, method = method) +mtext(paste("G.blakei", sep=""), line=line, font=3)
  TPStoMean5.5(M2=MeanShape_species$GyMimet, mag = magf, method = method) +mtext(paste("G.mimetus", sep=""), line=line, font=3)
  TPStoMean5.5(M2=MeanShape_species$GyRotel, mag = magf, method = method) +mtext(paste("G.rotelliformis", sep=""), line=line, font=3)
  TPStoMean5.5(M2=MeanShape_species$GyWeits, mag = magf, method = method) +mtext(paste("G.weitschati", sep=""), line=line, font=3)
  TPStoMean5.5(M2=MeanShape_species$PaDunni, mag = magf, method = method) +mtext(paste("P.dunni", sep=""), line=line, font=3)
  #dev.copy2pdf(file = "Fig.MSh_Mean_Shapes.pdf")
  
}

#### 6. HOS HOMOGENEITY OF SLOPES ####
# lm.rrpp::pairwise: Comparison of slopes

#Create data frame

### 6.1. HOS model ####
## 6.1.1 HOS: Species level ####
PW_species <- RRPP::pairwise(Mod.SizeSpecies, fit.null = NULL, groups = g.df$species, 
                     covariate = g.df$log.size, print.progress = FALSE); PW_species
PW_deg_species <-summary(PW_species, confidence = 0.95, test.type = "VC", angle.type = "deg")$summary.table; PW_deg_species  # correlation between slope vectors (and angles)P
#write.table(PW_deg_species ,"PW_deg.txt", sep="\t")

## 6.1.1 HOS: Species level ####
PW_genus <- RRPP::pairwise(Mod.SizeGenus, fit.null = NULL, groups = g.df$genus, 
                           covariate = g.df$log.size, print.progress = FALSE); PW_genus

PW_deg_genus <-summary(PW_genus, confidence = 0.95, test.type = "VC", angle.type = "deg")$summary.table; PW_deg_genus  # correlation between slope vectors (and angles)P
#write.table(PW_deg_genus ,"PW_deg.txt", sep="\t")


### 6.2. Slopes ####
#Create data frame
df.HOS=data.frame(   #geomorph.data.frame does not work with slope calculation (nlme::gls)
  pca=pca$x[,1],
  size=df$c.size$c.size,
  log.size=df$c.size$logc.size,
  species=list$species,
  genus=list$genus,
  whorl=factor(list$whorl))

#The slopes can be retrieved from the following entry:
PW_deg$x$slopes[1]

## However, there is also another way to calculate them:
library(nlme) #nlme: Fit Linear Model Using Generalized Least Squares

Slope<-list(
  PaDunni = nlme::gls(pca ~ log.size, data=df.HOS, subset = species=="PaDunni")$coefficients,
  PaMeeki = nlme::gls(pca ~ log.size, data=df.HOS, subset = species=="PaMeeki")$coefficients,
  FrNevad = nlme::gls(pca ~ log.size, data=df.HOS, subset = species=="FrNevad")$coefficients,
  FrOccid = nlme::gls(pca ~ log.size, data=df.HOS, subset = species=="FrOccid")$coefficients,
  GyRotel = nlme::gls(pca ~ log.size, data=df.HOS, subset = species=="GyRotel")$coefficients,
  GyBlake = nlme::gls(pca ~ log.size, data=df.HOS, subset = species=="GyBlake")$coefficients,
  GyMimet = nlme::gls(pca ~ log.size, data=df.HOS, subset = species=="GyMimet")$coefficients,
  GyWeits = nlme::gls(pca ~ log.size, data=df.HOS, subset = species=="GyWeits")$coefficients)
Slope

Slope_genus<-list(
  Pa = nlme::gls(pca ~ log.size, data=df.HOS, subset = genus=="Pa")$coefficients,
  Fr = nlme::gls(pca ~ log.size, data=df.HOS, subset = genus=="Fr")$coefficients,
  Gy = nlme::gls(pca ~ log.size, data=df.HOS, subset = genus=="Gy")$coefficients)
Slope_genus


#### 7. TRAJECTORY ANALYSIS ####

## 7.1. Data frame ####
g.df.TA=geomorph::geomorph.data.frame(
  Shape.ma=Shape.ma,
  whorl=factor(list$whorl),    
  species=list$species,
  genus=list$genu)

## 7.2. Model  ####
Mod.TA <- RRPP::lm.rrpp(Shape.ma ~ species * whorl, #Model using whorls
                        data = g.df.TA,
                        iter = 999, print.progress = FALSE); summary(Mod.TA)

Mod.TA_genus <- RRPP::lm.rrpp(Shape.ma ~ genus * whorl, #Model using whorls
                        data = g.df.TA,
                        iter = 999, print.progress = FALSE); summary(Mod.TA_genus)

## 7.3. Trajectory Analysis  ####
Traj.Anal <- RRPP::trajectory.analysis(Mod.TA,
                                       groups = g.df.TA$species, # Define groups
                                       traj.pts = g.df.TA$whorl, # Define clusters
                                       print.progress = TRUE)

Traj.Anal_genus <- RRPP::trajectory.analysis(Mod.TA,
                                       groups = g.df.TA$genus, # Define groups
                                       traj.pts = g.df.TA$whorl, # Define clusters
                                       print.progress = TRUE)
## 7.4. Output  ####
## Get Output
TA_TC_summary<-summary(Traj.Anal, attribute = "TC", angle.type = "deg"); TA_TC_summary #Trajectory correlations from every permutation
TA_TC_summary_genus<-summary(Traj.Anal_genus, attribute = "TC", angle.type = "deg"); TA_TC_summary_genus #Trajectory correlations from every permutation

## Save Output
#write.table(TA_TC_summary$summary.table,"Traj.Anal$TC.txt", sep="\t") #Trajectory correlation =>differences in slope


#### 8. MORPHOLOGIC DISPARITY ####

### 8.1. Data frame ####
g.df.allo=geomorph::geomorph.data.frame(
  Shape.df=Shape.df, Shape.ma=Shape.ma,
  whorl=list$whorl,
  Age=as.factor(list$whorl),
  species=list$species.comp)

### 8.2. Models ####

## Model: Morph.Disp.Age
# Morphological disparity between groups, accounting for allometry (whorl)
Morph.Disp.Age<-geomorph::morphol.disparity(
  f1=Shape.df~whorl*species + whorl:species, 
  groups = ~ Age,  #Notationen:(~Age+species)==(~Age*species)
  data = g.df.allo, 
  iter = 999, print.progress = FALSE); Morph.Disp.Age
#write.table(Morph.Disp.Age$Procrustes.var,"Morph.Disp.Age$Procrustes.var.txt", sep="\t")
#write.table(Morph.Disp.Age$PV.dist,"Morph.Disp.Age$PW.dist.txt", sep="\t")
#write.table(Morph.Disp.Age$PV.dist.Pval,"Morph.Disp.Age$P-values.txt", sep="\t")

## Model: Morph.species
Morph.Disp.Species<-geomorph::morphol.disparity(
  f1=Shape.df~species, 
  groups = ~ species,  
  data = g.df.allo, 
  iter = 999, print.progress = FALSE); Morph.Disp.Species
#write.table(Morph.Disp.Species$Procrustes.var,"Morph.Disp.Species$Procrustes.var.txt", sep="\t")
#write.table(Morph.Disp.Species$PV.dist,"Morph.Disp.Species$PW.dist.txt", sep="\t")
#write.table(Morph.Disp.Species$PV.dist.Pval,"Morph.Disp.Species$P-values.txt", sep="\t")

Morph.Disp.Age.Species<-geomorph::morphol.disparity(
  f1=Shape.df~whorl*species + whorl:species, # either Formula;  Mod.SizeGroup.allo; Shape~1 (overall mean)
  groups = ~ Age+species,  #Notationen:(~Age+species)==(~Age*species)
  data = g.df.allo, 
  iter = 999, print.progress = FALSE); Morph.Disp.Age.Species
#write.table(Morph.Disp.Age.Species$Procrustes.var,"Morph.Disp.Age.Species$Procrustes.var.txt", sep="\t")
#write.table(Morph.Disp.Age.Species$PV.dist,"Morph.Disp.Age.Species$PW.dist.txt", sep="\t")
#write.table(Morph.Disp.Age.Species$PV.dist.Pval,"Morph.Disp.Age.Species$P-values.txt", sep="\t")


#### 8.3. Plot Morphologic Disparity ####
plot(unique(g.df.allo$whorl), Morph.Disp.Age$Procrustes.var,
     xlab = "Growth Stage (No. of whorl)",ylab = "Procrustes variance",main = "Morph.Disp.Age")

library(ggplot2) #plot function
library(dplyr)   #data management

### 8.3.1. Data frames for plots
{
  g.df.PV<-list()
  
  g.df.PV$AgeSpecies<-data.frame(Whorl=rep(c(0.5,1.5,1.0,2.5,2.0,3.5,3.0,4.5,4, 5.5, 5), each=length(unique(list$species))), #whorl 
                                 ProcrustesVariance = Morph.Disp.Age.Species$Procrustes.var,
                                 Cluster= rep(sort(unique(list$species.comp), decreasing = FALSE), 11), ClusterName="whichGroup", #species
                                 FacetTitle=rep(sort(unique(list$species.comp.occ), decreasing = FALSE), 11)) 
  
  g.df.PV$Species<-data.frame(Species=as.factor (c("G.weitschati", "G.mimetus", "G.rotelliformis","G.blakei", "F.nevadanus", "P.meeki","P.dunni","F.occidentalis")),
                              ProcrustesVariance = c(Morph.Disp.Species$Procrustes.var["G.weitschati"],Morph.Disp.Species$Procrustes.var["G.mimetus"], 
                                                     Morph.Disp.Species$Procrustes.var["G.rotelliformis"],Morph.Disp.Species$Procrustes.var["G.blakei"], 
                                                     Morph.Disp.Species$Procrustes.var["F.nevadanus"],Morph.Disp.Species$Procrustes.var["P.meeki"], 
                                                     Morph.Disp.Species$Procrustes.var["P.dunni"],Morph.Disp.Species$Procrustes.var["F.occidentalis"]))
  
  g.df.PV$Age<- data.frame(Whorl=seq(0.5,5.5, by=0.5), #whorl
                           ProcrustesVariance = Morph.Disp.Age$Procrustes.var)
}
  
### 8.3.2. Plot function ####

my.barplot <- function  (Data, Model, palette, barposition){
  
  if(Model=="AgeSpecies") {p <- ggplot(Data, aes(fill=Cluster, y=ProcrustesVariance, x=Whorl))}
  if(Model=="Age" )       {p <- ggplot(Data, aes(              y=ProcrustesVariance, x=Whorl))}
  if(Model=="Species")    {p <- ggplot(Data, aes(              y=ProcrustesVariance, x=Species))}
  
  
p <- p + geom_bar(alpha=0.6 , size=0.1, position=barposition, stat="identity",colour="black")+
         theme_light()+
         theme(plot.title = element_text(hjust = 0.5, color="black", size=10, face="bold"))
  
##Labs & Titles
  if(Model=="AgeSpecies"){p <- p+
    labs(fill=Data$ClusterName[1],
         title = paste("Intraspecific variability of growth stages", sep=" "))  
    theme(legend.title=element_blank(),
          axis.title.x = element_blank())}
    
  if(Model=="Age"){p <- p+ 
      labs(title = paste("Total variance (whorl stages)", sep=" "))+
      theme(axis.title.x = element_blank())}
    
  if(Model=="Species"){p <- p+ 
      labs(title = paste("Interspecific variability (species)", sep=" "))+ #in stratigraphic order
      theme(axis.title.x = element_blank())}

##Scales    
  if(Model=="Age") {p<-p+
    scale_x_continuous(breaks=seq(0.5,5.5, by=1))}
  
  if(Model=="Species") {p<-p+
    scale_x_discrete(limits=c("G.weitschati", "G.mimetus", "G.rotelliformis","G.blakei", "F.nevadanus", "P.meeki","P.dunni","F.occidentalis"))+
    theme(axis.text.x = element_text(angle = 45, hjust=1))} #write in italics: face="italic"
  
  
  if(Model=="AgeSpecies"){p<-p+ 
    scale_fill_manual(values = palette)+
    scale_x_continuous(breaks=seq(0.5,5.5, by=1))}
  
  return(p)
  
}

## 8.3.3. Plots ####
#Color Palette defined above in line 155 (Chapter 1.7. Color Palette)
Plots$PV_Age <- my.barplot(Data=g.df.PV$Age, Model="Age",barposition="stack"); Plots$PV_Age

### Diparity between different species
Plots$PV_Species <- my.barplot(Data=g.df.PV$Species, Model="Species", barposition="stack"); Plots$PV_Species 

### Disparity between species at different growth stages
Plots$PV_AgeSpecies <- my.barplot(Data=g.df.PV$AgeSpecies, Model="AgeSpecies",              #barposition: stack or dodge
                                  palette=Palette, barposition="dodge")+
  facet_wrap(~FacetTitle, ncol=4)+theme(legend.position = 'none'); Plots$PV_AgeSpecies 

## 8.3.4. Combine ggplots ####

{
windows(width=7, height=7)

library(patchwork)
cp <-  
              (Plots$PV_AgeSpecies)/
  ((Plots$PV_Age) | (Plots$PV_Species))

cp <- cp+plot_annotation(
  tag_levels = 'A',
  theme=theme(plot.title = element_text(hjust = 0.5, color="black", size=12, face="bold")))

Plots$Comb3 <- cp; Plots$Comb3
#dev.copy2pdf(file = "Fig.MD_Weighted.pdf")
}

#### 9. ONTOGENETIC TRAJECTORY SPACE ####

## 9.1. Data input ####
v<-as.vector(Shape.df); v2<-NULL

for (j in 1:n){
  for (i in 1:(No.LM)){
    v1<- c(v[(j-1)*2*No.LM+i], v[j*2*No.LM-No.LM+i])
    v2<- c(v2, v1)}};rm(i)


## 9.1.2. New Array with joint configurations ####
Shape.onto<-array(NA, dim=c(No.LM_tot,2,n.ind))  #n: number of configurations) 
for (i in 1:n.ind){
  Shape.onto[,,i]<-matrix(v2[(((i-1)*(No.LM_tot*2))+1):(i*((No.LM_tot*2)))], #fill from i*1.number to i*last number   l   
                           No.LM_tot,
                           2,
                           byrow=T) }#; rm(v); rm(v1);rm(v2)

## Check
head(Shape.onto[1:16,,1]==Shape.df[,,1])  
head(Shape.onto[161:176,,n.ind]==Shape.df[,,n])
head(Shape.onto[1:16,,35]==Shape.df[,,375])

### 9.2. Extract metadata ######
# Compile meta data list for JOINT configurations
slist <- list(
  ind.pure=as.character(substring(ID,4,9)), 
  species=as.character(substring(ID,19,25)),
  genus= as.character(substring(ID,19,20)))

slist$species.comp<-ifelse(slist$species=="PaMeeki", "P.meeki",ifelse(
  slist$species=="GyMimet", "G.mimetus",ifelse(
    slist$species=="FrOccid", "F.occidentalis",ifelse(
      slist$species=="GyRotel", "G.rotelliformis",ifelse(
        slist$species=="PaDunni", "P.dunni",ifelse(
          slist$species=="GyBlake", "G.blakei",ifelse(
            slist$species=="GyWeits", "G.weitschati",ifelse(
              slist$species=="FrNevad", "F.nevadanus", "FALSE"))))))))

## 9.3. PCA (Ontogenetic) ####
Shape.on.ma<-Morpho::vecx(Shape.onto)
pca_onto<-prcomp(Shape.on.ma, center = TRUE, retx = TRUE, scale. = FALSE) 

## Scree plot
plot(pca_onto, main = "PCA")

## Calculate variances
pca.var_onto <- pca_onto$sdev^2 ; pca.var_onto #square of standard devation (variance)
pca.var.per_onto <- round(pca.var_onto/sum(pca.var_onto)*100, 1); pca.var.per_onto 
pca.scores_onto <- c(pca.var.per_onto[1], pca.var.per_onto[2], pca.var.per_onto[3]);pca.scores_onto


### 9.4 ggplot #####
#ggplot with Joint configuration data

## Create data frame for ggplot 
{
  df$PCAonto <- as.data.frame(pca_onto$x[,1:3]) 
  row.names(df$PCAonto ) <- slist$ind.pure #Naming rows of df$PCA
  df$PCAonto$genus <- slist$genus
  df$PCAonto$species <- slist$species
  df$PCAonto$ind.pure <- slist$ind.pure
  df$PCAonto$species.comp.occ<-slist$species.comp.occ

}


Shapes=c(23, 23,          # FrNevad, FrOccid
         25, 25, 25, 25,  # GyBlake, GyMimet,   GyRotel,GyWeitsch
         21, 21)          # MaSpini, PaDunni,  PaMeeki)


## 9.4.1. ggplot function ####
library(ggforce)#for hull
library(ggrepel) #geom_text_repel; geom_label_repel

# Write function for ontogenetic morphospace
my.onto.ggplot <- function  (Data, Comp1, Comp2, cex, groups, colors, shapes, Coord, ConvexHull){

p <- ggplot2::ggplot(data=Data, aes(x = Data[,Comp1], y =Data[,Comp2], colour=groups, fill = groups, shape=groups))+theme_light()

p <- p + geom_vline(xintercept = 0, colour="darkgrey")+
         geom_hline(yintercept = 0, colour="darkgrey")+
         geom_hline(yintercept = -0.025, colour="lightgrey")+
         geom_hline(yintercept = 0.025, colour="lightgrey")+
  
  
         geom_point(aes(text=paste(slist$ind, slist$species.comp, sep = " - ")), size=cex)+ 
         scale_size_area(max_size = 1)+
         guides(color = guide_legend(override.aes = list(size=5))) #Size of legend symbols       
  
#Shapes & Colors
p <- p + scale_shape_manual(values=shapes)+
         scale_fill_manual(values=colors)+  
         scale_color_manual(values=colors)  

# Theme  
p <- p + theme(legend.title=element_blank(),
               legend.text = element_text(colour="black", size=10, face = "italic"),
               axis.title.x = element_text(color="black", size=12, face="bold"),
               axis.title.y = element_text(color="black", size=12, face="bold"), 
               plot.caption = element_text(hjust = 0))

#Specialized labs    
p <- p + xlab(paste("PC", Comp1, " - ", pca.var.per_onto[Comp1], "%", sep="")) +
         ylab(paste("PC", Comp2, " - ", pca.var.per_onto[Comp2], "%", sep=""))

#Scale & Coordinates
p <- p + scale_x_continuous(breaks = round(seq(round(min(Data[,1]), 1), round(max(Data[,1]), 1), by = 0.05),2))+
         scale_y_continuous(breaks = round(seq(round(min(Data[,1]), 1), round(max(Data[,1]), 1), by = 0.05),2))
p <- p + coord_fixed(ratio = 1, xlim = c(min(Data[,Comp1]),max(Data[,Comp1])), c(min(Data[,Comp2]),max(Data[,Comp2])), expand = TRUE, clip = "off")

#Convex Hull
if(ConvexHull=="TRUE"){p <- p + ggforce::geom_mark_hull(aes(fill=factor(slist$species.comp)), expand=0, radius=0, concavity=10)}
  
return(p)
}

## 9.4.2. PC1/PC2 and PC1/PC3 plot ####
{
windows(width=5, height=3)
Plots$PCAonto_1_2  <- my.onto.ggplot(Data=df$PCAonto, Comp1=1, Comp2=2, cex=2, groups=slist$species.comp, colors=Palette, shapes=Shapes, ConvexHull=FALSE); Plots$PCAonto_1_2 
Plots$PCAonto_1_3  <- my.onto.ggplot(Data=df$PCAonto, Comp1=1, Comp2=3, cex=2, groups=slist$species.comp, colors=Palette, shapes=Shapes, ConvexHull=FALSE); Plots$PCAonto_1_3 
}

## 9.4.3. Combine PC1/PC2 and PC1/PC3 plot ####
library(patchwork)  
{windows(width=10, height=3)

p <- ((Plots$PCAonto_1_2&theme(legend.position = 'none')) | (Plots$PCAonto_1_3))

p <- p+plot_layout(widths = c(1,1))

p <- p+plot_annotation(
  tag_levels = 'A')

P_PCA_onto<-p; P_PCA_onto}

dev.copy2pdf(file = "Fig.PCA_Onto.pdf")
#ggsave(paste("P_PCA_onto", Sys.Date(),".jpeg", sep="_"), dpi=400)
#dev.off()

## Extracting the no. of an individual in the tps.file
#(which(list$ind.pure == "C10137")/11)[11]


#install.packages("geometry")
#install.packages("Rtools")

## 9.4.4. Plotly of onto  ####

{Plots$PCAontoly <- plotly::ggplotly(Plots$PCAonto_1_2)%>%
    layout(title = list(text = paste0("PCA of Ontogenetic Morphospace")))
  Plots$PCAontoly}


 
### 9.4.5. 3D plotly #####
#3D PC plot of combined growth stages

plotly::plot_ly(x=df$PCAonto$PC1, y=df$PCAonto$PC2, z=df$PCAonto$PC3,
                type="scatter3d", mode="markers", #scatter3d pr scatter
                color=df$PCAonto$species,
                colors=Palette)


### species4.6. plot3d with hull#####
#hull documentation: https://stackoverflow.com/questions/41145959/picture-convex-hull-in-3d-scatter-plot

#3D plot
{
  rgl::plot3d(df$PCAonto$PC1, df$PCAonto$PC2, df$PCAonto$PC3, col=as.numeric(as.factor(df$PCAonto$species)), box = TRUE,
       xlab="PC1", ylab="PC2", zlab="PC3",
       type ="s", radius = 0.001, size=1)  #or type "p"
unique(list$species)
# hulls
for (i in c(1,2,3,4,5,7,8)){  #species No. 9 (GyWeitsch) has only 3 points (4 are needed)
  ps <- matrix(c(df$PCAonto$PC1[as.numeric(as.factor(slist$species))==i],
                 df$PCAonto$PC2[as.numeric(as.factor(slist$species))==i],
                 df$PCAonto$PC3[as.numeric(as.factor(slist$species))==i]), ncol=3)  # generate points on a sphere

  
  ts.surf <- t(geometry::convhulln(ps))  # see the qhull documentations for the options
  convex <-  rgl::rgl.triangles(ps[ts.surf,1],ps[ts.surf,2],ps[ts.surf,3],
                           col=as.numeric(as.factor(df$PCAonto$species))[as.numeric(as.factor(slist$species))==i],alpha=.6)}
}
