# Supplementary material for: Geometric morphometric analysis of morphologic disparity, intraspecific variation and ontogenetic allometry of beyrichitine ammonoids
Source: PLoS One. 2022 Feb 10;17(2):e0263524. doi: 10.1371/journal.pone.0263524 (PMC8830730; doi:10.1371/journal.pone.0263524)
Supplement: S2 File — (TPS) [file pone.0263524.s002.TPS]

LM=176
1677.00000 884.00000
1660.00000 885.00000
1675.00000 910.00000
1674.00000 859.00000
1685.00000 906.00000
1684.00000 862.00000
1660.00000 890.00000
1660.00000 880.00000
1662.00000 899.00000
1661.00000 870.00000
1667.00000 906.00000
1667.00000 860.00000
1671.00000 908.00000
1670.00000 859.00000
1681.00000 909.00000
1679.00000 859.00000
1710.00000 884.00000
1732.00000 884.00000
1715.00000 912.00000
1716.00000 857.00000
1701.00000 905.00000
1702.00000 863.00000
1732.00000 889.00000
1732.00000 878.00000
1730.00000 901.00000
1729.00000 866.00000
1724.00000 908.00000
1724.00000 859.00000
1720.00000 910.00000
1720.00000 859.00000
1707.00000 910.00000
1710.00000 859.00000
1660.00000 885.00000
1626.00000 883.00000
1650.00000 915.00000
1651.00000 856.00000
1670.00000 908.00000
1666.00000 862.00000
1626.00000 888.00000
1626.00000 877.00000
1630.00000 904.00000
1629.00000 867.00000
1639.00000 912.00000
1640.00000 858.00000
1645.00000 914.00000
1645.00000 857.00000
1661.00000 911.00000
1659.00000 858.00000
1732.00000 884.00000
1783.00000 884.00000
1750.00000 923.00000
1751.00000 844.00000
1723.00000 909.00000
1723.00000 859.00000
1782.00000 895.00000
1783.00000 873.00000
1774.00000 914.00000
1774.00000 853.00000
1766.00000 921.00000
1764.00000 846.00000
1757.00000 923.00000
1758.00000 844.00000
1735.00000 920.00000
1733.00000 849.00000
1626.00000 884.00000
1551.00000 886.00000
1597.00000 947.00000
1598.00000 827.00000
1637.00000 911.00000
1638.00000 859.00000
1553.00000 896.00000
1551.00000 874.00000
1560.00000 927.00000
1560.00000 850.00000
1576.00000 940.00000
1577.00000 832.00000
1586.00000 945.00000
1588.00000 829.00000
1624.00000 938.00000
1628.00000 838.00000
1783.00000 884.00000
1891.00000 883.00000
1830.00000 966.00000
1830.00000 804.00000
1768.00000 923.00000
1768.00000 846.00000
1890.00000 900.00000
1890.00000 867.00000
1881.00000 942.00000
1876.00000 831.00000
1859.00000 961.00000
1859.00000 812.00000
1849.00000 965.00000
1846.00000 805.00000
1788.00000 958.00000
1782.00000 813.00000
1551.00000 885.00000
1383.00000 882.00000
1477.00000 996.00000
1473.00000 772.00000
1568.00000 939.00000
1568.00000 832.00000
1386.00000 906.00000
1386.00000 862.00000
1392.00000 948.00000
1400.00000 826.00000
1423.00000 978.00000
1428.00000 787.00000
1451.00000 990.00000
1454.00000 774.00000
1542.00000 982.00000
1536.00000 791.00000
1892.00000 881.00000
2166.00000 883.00000
2008.00000 1060.00000
2003.00000 706.00000
1861.00000 970.00000
1856.00000 805.00000
2163.00000 925.00000
2161.00000 838.00000
2145.00000 987.00000
2131.00000 742.00000
2096.00000 1042.00000
2098.00000 716.00000
2043.00000 1057.00000
2046.00000 708.00000
1906.00000 1029.00000
1898.00000 728.00000
1382.00000 882.00000
991.00000 883.00000
1263.00000 1116.00000
1253.00000 658.00000
1473.00000 994.00000
1472.00000 763.00000
1012.00000 950.00000
1008.00000 841.00000
1008.00000 1019.00000
1003.00000 793.00000
1073.00000 1081.00000
1084.00000 687.00000
1160.00000 1106.00000
1153.00000 663.00000
1436.00000 1081.00000
1425.00000 701.00000
2167.00000 880.00000
2757.00000 904.00000
2260.00000 1276.00000
2268.00000 528.00000
2011.00000 1079.00000
2002.00000 705.00000
2724.00000 974.00000
2732.00000 849.00000
2715.00000 1050.00000
2722.00000 766.00000
2558.00000 1201.00000
2579.00000 620.00000
2401.00000 1259.00000
2429.00000 532.00000
2085.00000 1216.00000
2052.00000 561.00000
997.00000 880.00000
63.00000 874.00000
721.00000 1407.00000
723.00000 357.00000
1306.00000 1127.00000
1300.00000 619.00000
120.00000 1057.00000
108.00000 755.00000
159.00000 1177.00000
119.00000 686.00000
457.00000 1374.00000
406.00000 439.00000
588.00000 1404.00000
572.00000 388.00000
1230.00000 1338.00000
1206.00000 435.00000
IMAGE=C:\Eva\Ammonoids\Statistics\Landmarks_s\IMAGES\C12534_FHR1125_PMeeki-01.tif
ID=C12534_FHR1125_PaMeeki 
LM=176
1440.00000 794.00000
1423.00000 795.00000
1435.00000 815.00000
1435.00000 772.00000
1446.00000 813.00000
1445.00000 777.00000
1424.00000 799.00000
1424.00000 790.00000
1426.00000 808.00000
1426.00000 779.00000
1430.00000 814.00000
1429.00000 774.00000
1432.00000 815.00000
1432.00000 773.00000
1441.00000 815.00000
1440.00000 774.00000
1467.00000 794.00000
1485.00000 795.00000
1470.00000 816.00000
1471.00000 773.00000
1459.00000 813.00000
1459.00000 776.00000
1485.00000 801.00000
1484.00000 788.00000
1482.00000 809.00000
1481.00000 780.00000
1477.00000 815.00000
1477.00000 775.00000
1473.00000 816.00000
1474.00000 774.00000
1465.00000 816.00000
1464.00000 773.00000
1423.00000 795.00000
1395.00000 795.00000
1413.00000 821.00000
1413.00000 769.00000
1429.00000 814.00000
1428.00000 774.00000
1395.00000 800.00000
1395.00000 790.00000
1398.00000 812.00000
1398.00000 778.00000
1406.00000 819.00000
1406.00000 771.00000
1409.00000 820.00000
1409.00000 769.00000
1422.00000 819.00000
1420.00000 770.00000
1486.00000 796.00000
1531.00000 795.00000
1502.00000 831.00000
1503.00000 760.00000
1479.00000 813.00000
1478.00000 775.00000
1531.00000 803.00000
1531.00000 787.00000
1527.00000 819.00000
1525.00000 772.00000
1517.00000 827.00000
1516.00000 764.00000
1510.00000 830.00000
1509.00000 762.00000
1489.00000 829.00000
1484.00000 766.00000
1395.00000 794.00000
1327.00000 795.00000
1372.00000 849.00000
1372.00000 738.00000
1404.00000 819.00000
1404.00000 771.00000
1329.00000 806.00000
1328.00000 785.00000
1333.00000 827.00000
1332.00000 765.00000
1352.00000 846.00000
1346.00000 743.00000
1362.00000 849.00000
1358.00000 740.00000
1396.00000 842.00000
1395.00000 750.00000
1531.00000 795.00000
1629.00000 795.00000
1571.00000 873.00000
1571.00000 727.00000
1513.00000 829.00000
1512.00000 762.00000
1629.00000 810.00000
1628.00000 779.00000
1624.00000 844.00000
1620.00000 758.00000
1599.00000 867.00000
1598.00000 736.00000
1586.00000 872.00000
1587.00000 731.00000
1532.00000 862.00000
1534.00000 741.00000
1327.00000 795.00000
1186.00000 791.00000
1273.00000 896.00000
1274.00000 689.00000
1344.00000 845.00000
1342.00000 741.00000
1190.00000 813.00000
1192.00000 770.00000
1198.00000 846.00000
1198.00000 737.00000
1238.00000 889.00000
1232.00000 692.00000
1257.00000 894.00000
1253.00000 689.00000
1330.00000 883.00000
1327.00000 703.00000
1627.00000 795.00000
1854.00000 794.00000
1724.00000 957.00000
1725.00000 653.00000
1600.00000 869.00000
1602.00000 735.00000
1847.00000 829.00000
1850.00000 767.00000
1828.00000 903.00000
1831.00000 711.00000
1789.00000 937.00000
1787.00000 669.00000
1758.00000 951.00000
1759.00000 656.00000
1633.00000 932.00000
1637.00000 677.00000
1186.00000 791.00000
827.00000 795.00000
1048.00000 1013.00000
1046.00000 571.00000
1234.00000 892.00000
1238.00000 686.00000
845.00000 854.00000
840.00000 738.00000
853.00000 910.00000
850.00000 670.00000
944.00000 989.00000
932.00000 596.00000
1003.00000 1011.00000
984.00000 577.00000
1198.00000 967.00000
1208.00000 599.00000
1855.00000 793.00000
2373.00000 797.00000
1992.00000 1121.00000
2002.00000 479.00000
1746.00000 952.00000
1756.00000 649.00000
2349.00000 895.00000
2359.00000 728.00000
2334.00000 975.00000
2343.00000 665.00000
2159.00000 1092.00000
2188.00000 537.00000
2073.00000 1112.00000
2096.00000 496.00000
1810.00000 1081.00000
1805.00000 537.00000
826.00000 790.00000
46.00000 791.00000
770.00000 1292.00000
770.00000 299.00000
1060.00000 1017.00000
1060.00000 559.00000
63.00000 894.00000
64.00000 652.00000
116.00000 1054.00000
91.00000 553.00000
414.00000 1231.00000
370.00000 356.00000
634.00000 1280.00000
580.00000 312.00000
991.00000 1224.00000
983.00000 354.00000
IMAGE=C:\Eva\Ammonoids\Statistics\Landmarks_s\IMAGES\C12538_FHR1125_PMeeki-01.tif
ID=C12538_FHR1125_PaMeeki 
LM=176
1861.00000 879.00000
1844.00000 880.00000
1859.00000 909.00000
1859.00000 851.00000
1871.00000 906.00000
1869.00000 855.00000
1844.00000 888.00000
1844.00000 871.00000
1847.00000 898.00000
1846.00000 861.00000
1853.00000 906.00000
1852.00000 853.00000
1855.00000 908.00000
1855.00000 851.00000
1866.00000 909.00000
1863.00000 852.00000
1893.00000 880.00000
1921.00000 879.00000
1901.00000 907.00000
1900.00000 851.00000
1888.00000 904.00000
1887.00000 853.00000
1920.00000 887.00000
1920.00000 869.00000
1917.00000 897.00000
1916.00000 860.00000
1909.00000 905.00000
1909.00000 853.00000
1905.00000 906.00000
1905.00000 852.00000
1894.00000 907.00000
1895.00000 851.00000
1843.00000 880.00000
1807.00000 880.00000
1832.00000 912.00000
1832.00000 851.00000
1853.00000 906.00000
1849.00000 855.00000
1808.00000 888.00000
1808.00000 870.00000
1813.00000 902.00000
1812.00000 861.00000
1824.00000 910.00000
1823.00000 853.00000
1828.00000 911.00000
1827.00000 852.00000
1843.00000 911.00000
1842.00000 851.00000
1921.00000 879.00000
1977.00000 879.00000
1937.00000 922.00000
1937.00000 833.00000
1908.00000 905.00000
1908.00000 851.00000
1977.00000 888.00000
1977.00000 870.00000
1967.00000 909.00000
1970.00000 852.00000
1957.00000 919.00000
1954.00000 839.00000
1948.00000 922.00000
1946.00000 835.00000
1921.00000 919.00000
1918.00000 839.00000
1807.00000 879.00000
1735.00000 880.00000
1777.00000 939.00000
1776.00000 821.00000
1817.00000 909.00000
1819.00000 852.00000
1738.00000 897.00000
1737.00000 864.00000
1744.00000 920.00000
1744.00000 846.00000
1762.00000 936.00000
1760.00000 825.00000
1769.00000 938.00000
1767.00000 822.00000
1809.00000 931.00000
1808.00000 831.00000
1978.00000 879.00000
2088.00000 879.00000
2022.00000 958.00000
2023.00000 793.00000
1956.00000 919.00000
1959.00000 840.00000
2085.00000 899.00000
2086.00000 852.00000
2073.00000 929.00000
2075.00000 822.00000
2054.00000 948.00000
2054.00000 802.00000
2039.00000 957.00000
2040.00000 798.00000
1973.00000 948.00000
1974.00000 810.00000
1735.00000 879.00000
1561.00000 880.00000
1670.00000 991.00000
1668.00000 774.00000
1752.00000 939.00000
1755.00000 827.00000
1566.00000 911.00000
1570.00000 848.00000
1605.00000 975.00000
1594.00000 801.00000
1631.00000 985.00000
1623.00000 782.00000
1652.00000 989.00000
1645.00000 774.00000
1736.00000 980.00000
1737.00000 787.00000
2088.00000 879.00000
2342.00000 879.00000
2167.00000 1025.00000
2168.00000 729.00000
2057.00000 952.00000
2059.00000 797.00000
2332.00000 909.00000
2327.00000 833.00000
2319.00000 959.00000
2316.00000 787.00000
2270.00000 1000.00000
2268.00000 745.00000
2218.00000 1019.00000
2222.00000 733.00000
2082.00000 1011.00000
2082.00000 746.00000
1563.00000 877.00000
1149.00000 875.00000
1455.00000 1086.00000
1452.00000 669.00000
1624.00000 989.00000
1626.00000 774.00000
1162.00000 945.00000
1160.00000 833.00000
1220.00000 1023.00000
1197.00000 757.00000
1313.00000 1068.00000
1298.00000 698.00000
1392.00000 1083.00000
1381.00000 681.00000
1597.00000 1065.00000
1588.00000 695.00000
2341.00000 878.00000
3017.00000 878.00000
2448.00000 1171.00000
2450.00000 555.00000
2157.00000 1034.00000
2174.00000 720.00000
3005.00000 930.00000
3005.00000 808.00000
2985.00000 1005.00000
2975.00000 720.00000
2783.00000 1121.00000
2750.00000 589.00000
2568.00000 1162.00000
2579.00000 571.00000
2199.00000 1133.00000
2206.00000 619.00000
1149.00000 876.00000
68.00000 883.00000
1089.00000 1349.00000
1086.00000 411.00000
1555.00000 1093.00000
1563.00000 659.00000
96.00000 1010.00000
93.00000 785.00000
172.00000 1089.00000
149.00000 687.00000
516.00000 1258.00000
507.00000 496.00000
868.00000 1344.00000
827.00000 434.00000
1515.00000 1315.00000
1493.00000 455.00000
IMAGE=C:\Eva\Ammonoids\Statistics\Landmarks_s\IMAGES\C13814_FHF310_GMimetus-01.tif
ID=C13814_FHF0310_GyMimet 
LM=176
1617.00000 808.00000
1598.00000 807.00000
1613.00000 830.00000
1613.00000 784.00000
1623.00000 827.00000
1622.00000 789.00000
1598.00000 814.00000
1598.00000 799.00000
1601.00000 822.00000
1600.00000 792.00000
1607.00000 829.00000
1606.00000 786.00000
1609.00000 830.00000
1609.00000 785.00000
1619.00000 830.00000
1618.00000 787.00000
1640.00000 808.00000
1657.00000 809.00000
1643.00000 833.00000
1644.00000 786.00000
1633.00000 828.00000
1634.00000 789.00000
1657.00000 816.00000
1657.00000 802.00000
1655.00000 825.00000
1655.00000 794.00000
1650.00000 830.00000
1651.00000 788.00000
1646.00000 833.00000
1648.00000 787.00000
1638.00000 832.00000
1638.00000 787.00000
1598.00000 806.00000
1562.00000 807.00000
1584.00000 832.00000
1585.00000 780.00000
1602.00000 825.00000
1605.00000 787.00000
1563.00000 815.00000
1563.00000 797.00000
1567.00000 825.00000
1565.00000 788.00000
1576.00000 830.00000
1575.00000 781.00000
1580.00000 832.00000
1579.00000 780.00000
1595.00000 831.00000
1595.00000 782.00000
1657.00000 808.00000
1703.00000 809.00000
1672.00000 847.00000
1672.00000 770.00000
1647.00000 832.00000
1646.00000 786.00000
1702.00000 820.00000
1702.00000 796.00000
1697.00000 836.00000
1695.00000 781.00000
1687.00000 843.00000
1688.00000 775.00000
1682.00000 845.00000
1680.00000 772.00000
1658.00000 845.00000
1655.00000 774.00000
1562.00000 807.00000
1494.00000 806.00000
1539.00000 863.00000
1540.00000 752.00000
1575.00000 832.00000
1572.00000 779.00000
1495.00000 820.00000
1495.00000 789.00000
1500.00000 843.00000
1502.00000 773.00000
1521.00000 858.00000
1519.00000 759.00000
1530.00000 861.00000
1527.00000 755.00000
1567.00000 854.00000
1566.00000 767.00000
1703.00000 809.00000
1821.00000 808.00000
1749.00000 885.00000
1750.00000 731.00000
1690.00000 842.00000
1690.00000 771.00000
1815.00000 832.00000
1814.00000 784.00000
1805.00000 862.00000
1799.00000 753.00000
1778.00000 880.00000
1777.00000 742.00000
1761.00000 883.00000
1764.00000 736.00000
1703.00000 877.00000
1709.00000 749.00000
1494.00000 806.00000
1333.00000 806.00000
1428.00000 919.00000
1428.00000 688.00000
1514.00000 860.00000
1514.00000 756.00000
1337.00000 844.00000
1337.00000 775.00000
1357.00000 898.00000
1348.00000 728.00000
1389.00000 914.00000
1380.00000 698.00000
1412.00000 918.00000
1409.00000 692.00000
1501.00000 904.00000
1494.00000 713.00000
1822.00000 807.00000
2044.00000 806.00000
1905.00000 970.00000
1906.00000 653.00000
1773.00000 888.00000
1773.00000 736.00000
2041.00000 844.00000
2038.00000 770.00000
2028.00000 925.00000
2024.00000 712.00000
1978.00000 962.00000
1981.00000 671.00000
1957.00000 964.00000
1946.00000 658.00000
1818.00000 954.00000
1811.00000 669.00000
1333.00000 806.00000
979.00000 803.00000
1207.00000 1032.00000
1210.00000 569.00000
1398.00000 920.00000
1390.00000 692.00000
995.00000 870.00000
992.00000 739.00000
1032.00000 973.00000
1012.00000 656.00000
1107.00000 1019.00000
1092.00000 594.00000
1172.00000 1031.00000
1150.00000 579.00000
1381.00000 1006.00000
1356.00000 614.00000
2043.00000 805.00000
2597.00000 811.00000
2161.00000 1182.00000
2166.00000 430.00000
1904.00000 984.00000
1925.00000 644.00000
2578.00000 909.00000
2576.00000 719.00000
2515.00000 1069.00000
2502.00000 559.00000
2346.00000 1157.00000
2352.00000 462.00000
2254.00000 1175.00000
2271.00000 444.00000
1956.00000 1147.00000
1973.00000 477.00000
974.00000 803.00000
140.00000 809.00000
740.00000 1310.00000
742.00000 278.00000
1224.00000 1045.00000
1257.00000 556.00000
190.00000 975.00000
175.00000 641.00000
226.00000 1087.00000
222.00000 520.00000
460.00000 1249.00000
428.00000 363.00000
595.00000 1305.00000
556.00000 308.00000
1178.00000 1238.00000
1143.00000 347.00000
IMAGE=C:\Eva\Ammonoids\Statistics\Landmarks_s\IMAGES\C12618_FHR1125_PMeeki-01.tif
ID=C12618_FHR1125_PaMeeki 
LM=176
2912.00000 1174.00000
2894.00000 1174.00000
2907.00000 1197.00000
2907.00000 1152.00000
2917.00000 1196.00000
2915.00000 1155.00000
2895.00000 1181.00000
2895.00000 1167.00000
2897.00000 1189.00000
2897.00000 1159.00000
2901.00000 1194.00000
2900.00000 1155.00000
2904.00000 1196.00000
2903.00000 1153.00000
2912.00000 1198.00000
2911.00000 1152.00000
2932.00000 1174.00000
2955.00000 1174.00000
2939.00000 1198.00000
2939.00000 1151.00000
2928.00000 1194.00000
2928.00000 1154.00000
2955.00000 1181.00000
2955.00000 1167.00000
2953.00000 1190.00000
2953.00000 1159.00000
2947.00000 1196.00000
2948.00000 1153.00000
2943.00000 1197.00000
2944.00000 1151.00000
2933.00000 1197.00000
2933.00000 1152.00000
2894.00000 1174.00000
2867.00000 1174.00000
2887.00000 1203.00000
2885.00000 1148.00000
2901.00000 1195.00000
2899.00000 1155.00000
2868.00000 1182.00000
2868.00000 1167.00000
2871.00000 1193.00000
2871.00000 1156.00000
2879.00000 1201.00000
2878.00000 1150.00000
2883.00000 1202.00000
2881.00000 1149.00000
2896.00000 1201.00000
2893.00000 1149.00000
2954.00000 1175.00000
2998.00000 1174.00000
2972.00000 1207.00000
2972.00000 1138.00000
2949.00000 1194.00000
2950.00000 1153.00000
2996.00000 1182.00000
2997.00000 1164.00000
2992.00000 1194.00000
2993.00000 1151.00000
2982.00000 1203.00000
2985.00000 1142.00000
2977.00000 1206.00000
2979.00000 1139.00000
2956.00000 1204.00000
2956.00000 1142.00000
2866.00000 1173.00000
2810.00000 1174.00000
2847.00000 1219.00000
2846.00000 1126.00000
2874.00000 1198.00000
2877.00000 1150.00000
2812.00000 1185.00000
2813.00000 1164.00000
2817.00000 1199.00000
2816.00000 1148.00000
2831.00000 1215.00000
2826.00000 1132.00000
2839.00000 1219.00000
2836.00000 1126.00000
2868.00000 1216.00000
2866.00000 1131.00000
2998.00000 1174.00000
3084.00000 1174.00000
3036.00000 1243.00000
3034.00000 1108.00000
2986.00000 1204.00000
2986.00000 1140.00000
3084.00000 1190.00000
3083.00000 1154.00000
3075.00000 1215.00000
3076.00000 1128.00000
3058.00000 1236.00000
3063.00000 1114.00000
3046.00000 1240.00000
3050.00000 1108.00000
2999.00000 1232.00000
2999.00000 1116.00000
2809.00000 1173.00000
2688.00000 1174.00000
2763.00000 1266.00000
2762.00000 1083.00000
2828.00000 1215.00000
2826.00000 1129.00000
2693.00000 1199.00000
2691.00000 1154.00000
2700.00000 1227.00000
2697.00000 1125.00000
2729.00000 1257.00000
2720.00000 1094.00000
2745.00000 1264.00000
2738.00000 1086.00000
2812.00000 1253.00000
2807.00000 1093.00000
3085.00000 1174.00000
3269.00000 1172.00000
3160.00000 1296.00000
3160.00000 1038.00000
3063.00000 1232.00000
3064.00000 1113.00000
3262.00000 1217.00000
3266.00000 1131.00000
3233.00000 1272.00000
3234.00000 1058.00000
3197.00000 1291.00000
3205.00000 1045.00000
3178.00000 1292.00000
3186.00000 1038.00000
3085.00000 1275.00000
3092.00000 1059.00000
2687.00000 1172.00000
2415.00000 1174.00000
2572.00000 1359.00000
2571.00000 992.00000
2723.00000 1260.00000
2720.00000 1083.00000
2427.00000 1217.00000
2426.00000 1127.00000
2437.00000 1285.00000
2430.00000 1086.00000
2480.00000 1326.00000
2480.00000 1027.00000
2527.00000 1353.00000
2517.00000 1000.00000
2686.00000 1330.00000
2688.00000 1021.00000
3270.00000 1169.00000
3677.00000 1174.00000
3397.00000 1424.00000
3397.00000 918.00000
3209.00000 1293.00000
3216.00000 1042.00000
3665.00000 1243.00000
3658.00000 1081.00000
3614.00000 1354.00000
3617.00000 1009.00000
3535.00000 1398.00000
3529.00000 936.00000
3471.00000 1417.00000
3467.00000 926.00000
3264.00000 1393.00000
3251.00000 967.00000
2416.00000 1171.00000
1811.00000 1170.00000
2276.00000 1561.00000
2280.00000 759.00000
2524.00000 1358.00000
2531.00000 993.00000
1847.00000 1263.00000
1839.00000 1050.00000
1872.00000 1399.00000
1860.00000 955.00000
2035.00000 1502.00000
1998.00000 831.00000
2160.00000 1544.00000
2141.00000 783.00000
2455.00000 1499.00000
2439.00000 812.00000
IMAGE=C:\Eva\Ammonoids\Statistics\Landmarks_s\IMAGES\C9084_FHS678_FOccid-01.tif
ID=C09084_FHS0678_FrOccid 
LM=176
1861.00000 880.00000
1843.00000 880.00000
1859.00000 909.00000
1858.00000 851.00000
1870.00000 906.00000
1868.00000 855.00000
1844.00000 887.00000
1844.00000 873.00000
1846.00000 898.00000
1846.00000 862.00000
1852.00000 905.00000
1850.00000 855.00000
1855.00000 907.00000
1853.00000 853.00000
1864.00000 908.00000
1863.00000 852.00000
1894.00000 880.00000
1917.00000 881.00000
1900.00000 907.00000
1898.00000 850.00000
1888.00000 906.00000
1887.00000 853.00000
1917.00000 888.00000
1917.00000 874.00000
1914.00000 897.00000
1916.00000 865.00000
1909.00000 903.00000
1909.00000 855.00000
1904.00000 905.00000
1903.00000 853.00000
1893.00000 907.00000
1893.00000 850.00000
1844.00000 880.00000
1810.00000 880.00000
1831.00000 908.00000
1832.00000 850.00000
1852.00000 907.00000
1851.00000 854.00000
1811.00000 887.00000
1811.00000 874.00000
1814.00000 895.00000
1812.00000 865.00000
1823.00000 905.00000
1820.00000 856.00000
1827.00000 908.00000
1826.00000 852.00000
1843.00000 909.00000
1841.00000 852.00000
1918.00000 881.00000
1968.00000 881.00000
1935.00000 921.00000
1936.00000 837.00000
1908.00000 904.00000
1907.00000 853.00000
1966.00000 892.00000
1968.00000 869.00000
1961.00000 907.00000
1961.00000 853.00000
1950.00000 916.00000
1952.00000 844.00000
1943.00000 920.00000
1946.00000 840.00000
1918.00000 917.00000
1916.00000 842.00000
1810.00000 880.00000
1732.00000 880.00000
1783.00000 939.00000
1783.00000 821.00000
1823.00000 907.00000
1821.00000 852.00000
1734.00000 893.00000
1734.00000 869.00000
1739.00000 914.00000
1741.00000 848.00000
1756.00000 933.00000
1757.00000 829.00000
1768.00000 938.00000
1770.00000 824.00000
1811.00000 930.00000
1813.00000 831.00000
1969.00000 881.00000
2083.00000 880.00000
2012.00000 962.00000
2012.00000 793.00000
1952.00000 915.00000
1952.00000 839.00000
2079.00000 900.00000
2079.00000 855.00000
2069.00000 934.00000
2069.00000 829.00000
2046.00000 954.00000
2047.00000 805.00000
2031.00000 961.00000
2030.00000 796.00000
1966.00000 953.00000
1969.00000 806.00000
1731.00000 879.00000
1562.00000 880.00000
1670.00000 989.00000
1667.00000 768.00000
1756.00000 938.00000
1757.00000 824.00000
1564.00000 899.00000
1565.00000 857.00000
1570.00000 950.00000
1568.00000 824.00000
1600.00000 978.00000
1599.00000 782.00000
1642.00000 988.00000
1631.00000 770.00000
1737.00000 973.00000
1734.00000 779.00000
2083.00000 879.00000
2350.00000 879.00000
2167.00000 1034.00000
2167.00000 712.00000
2041.00000 959.00000
2042.00000 798.00000
2345.00000 924.00000
2345.00000 830.00000
2316.00000 986.00000
2324.00000 777.00000
2255.00000 1020.00000
2267.00000 731.00000
2206.00000 1028.00000
2223.00000 715.00000
2065.00000 1012.00000
2067.00000 740.00000
1562.00000 877.00000
1132.00000 879.00000
1455.00000 1102.00000
1454.00000 647.00000
1628.00000 995.00000
1641.00000 759.00000
1142.00000 937.00000
1145.00000 803.00000
1182.00000 1022.00000
1169.00000 749.00000
1305.00000 1088.00000
1272.00000 669.00000
1385.00000 1098.00000
1351.00000 659.00000
1603.00000 1072.00000
1600.00000 671.00000
2352.00000 877.00000
3021.00000 873.00000
2458.00000 1187.00000
2457.00000 523.00000
2169.00000 1038.00000
2167.00000 707.00000
3016.00000 934.00000
3021.00000 817.00000
2998.00000 980.00000
2997.00000 753.00000
2807.00000 1137.00000
2796.00000 584.00000
2604.00000 1188.00000
2614.00000 530.00000
2214.00000 1160.00000
2214.00000 571.00000
1129.00000 878.00000
53.00000 878.00000
1206.00000 1376.00000
1206.00000 389.00000
1510.00000 1112.00000
1518.00000 628.00000
63.00000 943.00000
72.00000 810.00000
99.00000 1018.00000
87.00000 749.00000
453.00000 1252.00000
420.00000 544.00000
846.00000 1365.00000
729.00000 417.00000
1483.00000 1324.00000
1457.00000 427.00000
IMAGE=C:\Eva\Ammonoids\Statistics\Landmarks_s\IMAGES\C13813_FHF310_GMimetus-01.tif
ID=C13813_FHF0310_GyMimet 
LM=176
1665.00000 745.00000
1648.00000 744.00000
1660.00000 769.00000
1660.00000 718.00000
1671.00000 767.00000
1672.00000 721.00000
1649.00000 750.00000
1649.00000 738.00000
1650.00000 759.00000
1651.00000 729.00000
1653.00000 766.00000
1653.00000 722.00000
1656.00000 769.00000
1657.00000 719.00000
1666.00000 769.00000
1666.00000 719.00000
1695.00000 744.00000
1720.00000 744.00000
1705.00000 772.00000
1705.00000 714.00000
1691.00000 766.00000
1690.00000 721.00000
1719.00000 749.00000
1719.00000 737.00000
1718.00000 763.00000
1717.00000 728.00000
1714.00000 769.00000
1714.00000 720.00000
1710.00000 772.00000
1710.00000 716.00000
1698.00000 772.00000
1696.00000 716.00000
1647.00000 744.00000
1616.00000 743.00000
1636.00000 775.00000
1636.00000 712.00000
1653.00000 766.00000
1654.00000 721.00000
1616.00000 751.00000
1616.00000 734.00000
1619.00000 762.00000
1619.00000 724.00000
1626.00000 771.00000
1624.00000 716.00000
1631.00000 774.00000
1630.00000 713.00000
1648.00000 773.00000
1644.00000 713.00000
1720.00000 744.00000
1766.00000 744.00000
1737.00000 782.00000
1738.00000 703.00000
1711.00000 770.00000
1711.00000 717.00000
1765.00000 758.00000
1765.00000 732.00000
1761.00000 771.00000
1760.00000 718.00000
1753.00000 779.00000
1753.00000 710.00000
1744.00000 783.00000
1746.00000 706.00000
1722.00000 779.00000
1722.00000 709.00000
1615.00000 744.00000
1540.00000 742.00000
1587.00000 798.00000
1587.00000 688.00000
1623.00000 771.00000
1624.00000 715.00000
1542.00000 762.00000
1544.00000 726.00000
1550.00000 779.00000
1549.00000 709.00000
1566.00000 792.00000
1564.00000 697.00000
1577.00000 796.00000
1575.00000 690.00000
1611.00000 792.00000
1608.00000 693.00000
1766.00000 744.00000
1881.00000 744.00000
1817.00000 827.00000
1814.00000 670.00000
1754.00000 779.00000
1755.00000 708.00000
1879.00000 766.00000
1878.00000 725.00000
1870.00000 797.00000
1875.00000 701.00000
1848.00000 818.00000
1852.00000 679.00000
1832.00000 824.00000
1832.00000 672.00000
1768.00000 815.00000
1770.00000 681.00000
1540.00000 742.00000
1374.00000 737.00000
1484.00000 848.00000
1487.00000 636.00000
1559.00000 788.00000
1561.00000 693.00000
1377.00000 767.00000
1380.00000 700.00000
1385.00000 801.00000
1390.00000 678.00000
1415.00000 835.00000
1417.00000 654.00000
1448.00000 847.00000
1447.00000 642.00000
1540.00000 834.00000
1542.00000 650.00000
1884.00000 743.00000
2141.00000 743.00000
1964.00000 894.00000
1968.00000 590.00000
1858.00000 816.00000
1861.00000 685.00000
2135.00000 785.00000
2137.00000 709.00000
2125.00000 833.00000
2128.00000 668.00000
2075.00000 868.00000
2069.00000 613.00000
2022.00000 891.00000
2022.00000 596.00000
1897.00000 876.00000
1881.00000 616.00000
1372.00000 733.00000
998.00000 740.00000
1253.00000 940.00000
1232.00000 529.00000
1417.00000 838.00000
1427.00000 644.00000
1007.00000 791.00000
1005.00000 693.00000
1022.00000 842.00000
1015.00000 634.00000
1106.00000 914.00000
1089.00000 563.00000
1181.00000 937.00000
1144.00000 542.00000
1385.00000 907.00000
1381.00000 561.00000
2137.00000 739.00000
2735.00000 756.00000
2285.00000 1047.00000
2277.00000 446.00000
2027.00000 897.00000
2021.00000 595.00000
2719.00000 825.00000
2711.00000 674.00000
2668.00000 911.00000
2670.00000 585.00000
2524.00000 1007.00000
2536.00000 499.00000
2410.00000 1046.00000
2410.00000 456.00000
2083.00000 1006.00000
2084.00000 512.00000
1003.00000 742.00000
37.00000 722.00000
859.00000 1205.00000
875.00000 250.00000
1278.00000 951.00000
1295.00000 526.00000
70.00000 821.00000
72.00000 615.00000
177.00000 968.00000
192.00000 457.00000
449.00000 1119.00000
446.00000 314.00000
688.00000 1199.00000
651.00000 266.00000
1206.00000 1141.00000
1212.00000 320.00000
IMAGE=C:\Eva\Ammonoids\Statistics\Landmarks_s\IMAGES\C11594_FHR270_GRotell-01.tif
ID=C11594_FHR0270_GyRotel 
LM=176
1883.00000 880.00000
1865.00000 881.00000
1880.00000 905.00000
1880.00000 856.00000
1891.00000 903.00000
1893.00000 860.00000
1866.00000 887.00000
1866.00000 875.00000
1868.00000 896.00000
1867.00000 867.00000
1875.00000 904.00000
1875.00000 856.00000
1878.00000 904.00000
1878.00000 856.00000
1885.00000 904.00000
1886.00000 856.00000
1910.00000 880.00000
1940.00000 882.00000
1920.00000 909.00000
1921.00000 852.00000
1906.00000 902.00000
1904.00000 861.00000
1939.00000 890.00000
1939.00000 872.00000
1936.00000 903.00000
1935.00000 861.00000
1929.00000 909.00000
1929.00000 855.00000
1924.00000 910.00000
1926.00000 853.00000
1912.00000 907.00000
1913.00000 854.00000
1865.00000 881.00000
1829.00000 879.00000
1853.00000 909.00000
1852.00000 847.00000
1872.00000 902.00000
1873.00000 858.00000
1831.00000 890.00000
1830.00000 868.00000
1833.00000 898.00000
1834.00000 860.00000
1844.00000 908.00000
1844.00000 849.00000
1849.00000 910.00000
1848.00000 848.00000
1864.00000 908.00000
1863.00000 849.00000
1940.00000 882.00000
1998.00000 882.00000
1960.00000 929.00000
1959.00000 837.00000
1928.00000 910.00000
1929.00000 855.00000
1996.00000 897.00000
1995.00000 865.00000
1988.00000 918.00000
1986.00000 846.00000
1976.00000 925.00000
1975.00000 839.00000
1968.00000 928.00000
1968.00000 837.00000
1943.00000 925.00000
1942.00000 844.00000
1828.00000 878.00000
1744.00000 876.00000
1795.00000 938.00000
1794.00000 812.00000
1840.00000 906.00000
1841.00000 849.00000
1745.00000 894.00000
1746.00000 857.00000
1752.00000 920.00000
1754.00000 835.00000
1776.00000 935.00000
1774.00000 820.00000
1787.00000 937.00000
1783.00000 816.00000
1828.00000 928.00000
1824.00000 826.00000
1999.00000 882.00000
2115.00000 882.00000
2048.00000 965.00000
2048.00000 801.00000
1982.00000 922.00000
1979.00000 839.00000
2114.00000 901.00000
2112.00000 856.00000
2105.00000 931.00000
2097.00000 825.00000
2080.00000 960.00000
2082.00000 808.00000
2064.00000 963.00000
2069.00000 804.00000
1995.00000 956.00000
1997.00000 812.00000
1744.00000 875.00000
1562.00000 874.00000
1671.00000 986.00000
1670.00000 772.00000
1760.00000 932.00000
1764.00000 818.00000
1565.00000 907.00000
1564.00000 851.00000
1581.00000 945.00000
1571.00000 824.00000
1623.00000 981.00000
1611.00000 781.00000
1646.00000 987.00000
1639.00000 771.00000
1741.00000 974.00000
1732.00000 782.00000
2116.00000 883.00000
2391.00000 881.00000
2236.00000 1037.00000
2238.00000 731.00000
2088.00000 957.00000
2086.00000 808.00000
2378.00000 936.00000
2381.00000 823.00000
2356.00000 987.00000
2351.00000 772.00000
2306.00000 1022.00000
2320.00000 749.00000
2272.00000 1034.00000
2281.00000 738.00000
2112.00000 1022.00000
2110.00000 754.00000
1560.00000 875.00000
1161.00000 864.00000
1416.00000 1100.00000
1413.00000 648.00000
1626.00000 984.00000
1619.00000 772.00000
1166.00000 910.00000
1167.00000 826.00000
1185.00000 994.00000
1186.00000 739.00000
1278.00000 1071.00000
1256.00000 676.00000
1356.00000 1098.00000
1340.00000 662.00000
1592.00000 1069.00000
1590.00000 687.00000
2389.00000 878.00000
3046.00000 881.00000
2575.00000 1225.00000
2570.00000 540.00000
2235.00000 1041.00000
2223.00000 717.00000
3017.00000 988.00000
3004.00000 774.00000
2977.00000 1094.00000
2958.00000 665.00000
2799.00000 1200.00000
2819.00000 585.00000
2673.00000 1225.00000
2688.00000 551.00000
2282.00000 1181.00000
2276.00000 604.00000
1162.00000 867.00000
103.00000 880.00000
1173.00000 1376.00000
1168.00000 369.00000
1480.00000 1113.00000
1486.00000 640.00000
137.00000 987.00000
128.00000 732.00000
196.00000 1126.00000
160.00000 627.00000
520.00000 1312.00000
459.00000 404.00000
941.00000 1360.00000
861.00000 394.00000
1424.00000 1316.00000
1426.00000 427.00000
IMAGE=C:\Eva\Ammonoids\Statistics\Landmarks_s\IMAGES\C11702_FHR270_GRotell-01.tif
ID=C11702_FHR0270_GyRotel 
LM=176
2086.00000 607.00000
2067.00000 606.00000
2082.00000 630.00000
2082.00000 583.00000
2092.00000 628.00000
2092.00000 586.00000
2067.00000 613.00000
2068.00000 599.00000
2069.00000 621.00000
2070.00000 591.00000
2074.00000 628.00000
2075.00000 585.00000
2077.00000 630.00000
2078.00000 584.00000
2088.00000 630.00000
2087.00000 584.00000
2113.00000 606.00000
2141.00000 606.00000
2122.00000 633.00000
2122.00000 580.00000
2107.00000 628.00000
2108.00000 584.00000
2140.00000 612.00000
2140.00000 600.00000
2138.00000 619.00000
2137.00000 590.00000
2129.00000 630.00000
2132.00000 583.00000
2125.00000 632.00000
2127.00000 581.00000
2113.00000 633.00000
2116.00000 580.00000
2066.00000 607.00000
2029.00000 607.00000
2056.00000 636.00000
2054.00000 577.00000
2074.00000 629.00000
2074.00000 586.00000
2030.00000 619.00000
2030.00000 596.00000
2037.00000 629.00000
2035.00000 586.00000
2047.00000 635.00000
2044.00000 580.00000
2051.00000 636.00000
2048.00000 578.00000
2066.00000 635.00000
2067.00000 580.00000
2141.00000 606.00000
2194.00000 607.00000
2158.00000 644.00000
2158.00000 568.00000
2132.00000 629.00000
2131.00000 582.00000
2192.00000 620.00000
2193.00000 594.00000
2187.00000 630.00000
2186.00000 581.00000
2177.00000 639.00000
2176.00000 573.00000
2168.00000 643.00000
2166.00000 568.00000
2143.00000 641.00000
2143.00000 571.00000
2028.00000 607.00000
1953.00000 610.00000
2003.00000 667.00000
2002.00000 551.00000
2039.00000 632.00000
2037.00000 583.00000
1955.00000 626.00000
1957.00000 592.00000
1962.00000 644.00000
1962.00000 575.00000
1983.00000 662.00000
1981.00000 555.00000
1992.00000 665.00000
1992.00000 552.00000
2030.00000 659.00000
2030.00000 559.00000
2193.00000 606.00000
2315.00000 607.00000
2237.00000 694.00000
2239.00000 528.00000
2171.00000 643.00000
2174.00000 566.00000
2311.00000 627.00000
2309.00000 582.00000
2305.00000 654.00000
2299.00000 555.00000
2284.00000 681.00000
2284.00000 538.00000
2261.00000 692.00000
2262.00000 530.00000
2187.00000 679.00000
2192.00000 544.00000
1952.00000 608.00000
1765.00000 608.00000
1884.00000 733.00000
1883.00000 488.00000
1972.00000 666.00000
1972.00000 553.00000
1770.00000 634.00000
1774.00000 571.00000
1783.00000 692.00000
1785.00000 538.00000
1807.00000 714.00000
1817.00000 506.00000
1850.00000 728.00000
1842.00000 494.00000
1950.00000 717.00000
1951.00000 510.00000
2316.00000 607.00000
2620.00000 606.00000
2409.00000 777.00000
2411.00000 446.00000
2269.00000 694.00000
2267.00000 524.00000
2610.00000 653.00000
2603.00000 558.00000
2599.00000 701.00000
2590.00000 515.00000
2541.00000 745.00000
2542.00000 472.00000
2473.00000 772.00000
2494.00000 451.00000
2300.00000 752.00000
2294.00000 481.00000
1764.00000 608.00000
1330.00000 609.00000
1618.00000 857.00000
1616.00000 352.00000
1877.00000 733.00000
1883.00000 480.00000
1350.00000 677.00000
1359.00000 534.00000
1396.00000 784.00000
1400.00000 451.00000
1494.00000 840.00000
1500.00000 383.00000
1554.00000 851.00000
1557.00000 362.00000
1841.00000 818.00000
1834.00000 406.00000
2619.00000 608.00000
3391.00000 602.00000
2682.00000 951.00000
2683.00000 260.00000
2381.00000 781.00000
2386.00000 450.00000
3365.00000 705.00000
3357.00000 531.00000
3323.00000 779.00000
3321.00000 422.00000
3100.00000 902.00000
3077.00000 288.00000
2867.00000 944.00000
2854.00000 266.00000
2443.00000 903.00000
2440.00000 313.00000
1331.00000 608.00000
75.00000 608.00000
1230.00000 1155.00000
1229.00000 51.00000
1723.00000 873.00000
1731.00000 344.00000
148.00000 791.00000
129.00000 463.00000
209.00000 874.00000
169.00000 385.00000
655.00000 1059.00000
634.00000 146.00000
979.00000 1135.00000
934.00000 88.00000
1617.00000 1063.00000
1645.00000 102.00000
IMAGE=C:\Eva\Ammonoids\Statistics\Landmarks_s\IMAGES\C12784_FHR1410_PDunni_evtlAUFFELLIG-01.tif
ID=C12784_FHR1410_PaDunni 
LM=176
1214.00000 589.00000
1202.00000 589.00000
1213.00000 611.00000
1213.00000 568.00000
1218.00000 610.00000
1218.00000 571.00000
1202.00000 594.00000
1203.00000 584.00000
1203.00000 600.00000
1204.00000 578.00000
1207.00000 607.00000
1207.00000 571.00000
1209.00000 610.00000
1209.00000 569.00000
1215.00000 611.00000
1216.00000 569.00000
1232.00000 590.00000
1248.00000 590.00000
1235.00000 613.00000
1235.00000 565.00000
1226.00000 610.00000
1226.00000 567.00000
1248.00000 595.00000
1247.00000 584.00000
1245.00000 605.00000
1246.00000 576.00000
1242.00000 609.00000
1243.00000 570.00000
1239.00000 612.00000
1240.00000 567.00000
1230.00000 613.00000
1231.00000 566.00000
1201.00000 589.00000
1180.00000 590.00000
1196.00000 612.00000
1196.00000 565.00000
1206.00000 608.00000
1207.00000 570.00000
1181.00000 596.00000
1181.00000 584.00000
1184.00000 603.00000
1182.00000 576.00000
1188.00000 609.00000
1187.00000 570.00000
1191.00000 611.00000
1191.00000 567.00000
1202.00000 611.00000
1203.00000 567.00000
1248.00000 590.00000
1284.00000 590.00000
1258.00000 622.00000
1258.00000 557.00000
1241.00000 612.00000
1240.00000 566.00000
1283.00000 600.00000
1283.00000 579.00000
1278.00000 613.00000
1279.00000 568.00000
1270.00000 619.00000
1272.00000 562.00000
1264.00000 622.00000
1266.00000 558.00000
1247.00000 619.00000
1246.00000 559.00000
1180.00000 590.00000
1134.00000 590.00000
1166.00000 626.00000
1166.00000 556.00000
1191.00000 611.00000
1190.00000 566.00000
1136.00000 602.00000
1136.00000 577.00000
1142.00000 617.00000
1141.00000 564.00000
1153.00000 624.00000
1152.00000 557.00000
1160.00000 626.00000
1159.00000 557.00000
1182.00000 621.00000
1180.00000 559.00000
1284.00000 590.00000
1369.00000 591.00000
1316.00000 650.00000
1316.00000 533.00000
1267.00000 620.00000
1269.00000 559.00000
1368.00000 607.00000
1366.00000 572.00000
1356.00000 635.00000
1357.00000 550.00000
1342.00000 645.00000
1342.00000 539.00000
1330.00000 651.00000
1330.00000 534.00000
1289.00000 644.00000
1282.00000 541.00000
1135.00000 590.00000
1019.00000 592.00000
1088.00000 667.00000
1086.00000 515.00000
1153.00000 626.00000
1153.00000 556.00000
1023.00000 615.00000
1021.00000 569.00000
1027.00000 641.00000
1023.00000 553.00000
1050.00000 659.00000
1045.00000 528.00000
1068.00000 666.00000
1065.00000 516.00000
1140.00000 659.00000
1142.00000 526.00000
1370.00000 591.00000
1543.00000 590.00000
1435.00000 703.00000
1436.00000 477.00000
1345.00000 646.00000
1344.00000 537.00000
1541.00000 615.00000
1540.00000 562.00000
1527.00000 656.00000
1524.00000 522.00000
1490.00000 685.00000
1492.00000 495.00000
1463.00000 698.00000
1465.00000 483.00000
1368.00000 688.00000
1366.00000 500.00000
1018.00000 592.00000
735.00000 592.00000
926.00000 738.00000
923.00000 430.00000
1042.00000 664.00000
1048.00000 519.00000
748.00000 632.00000
750.00000 541.00000
773.00000 685.00000
775.00000 482.00000
844.00000 727.00000
843.00000 444.00000
884.00000 736.00000
888.00000 436.00000
1024.00000 716.00000
1024.00000 464.00000
1543.00000 589.00000
1984.00000 611.00000
1661.00000 826.00000
1686.00000 383.00000
1459.00000 707.00000
1476.00000 486.00000
1968.00000 674.00000
1982.00000 554.00000
1947.00000 711.00000
1960.00000 512.00000
1837.00000 788.00000
1858.00000 429.00000
1735.00000 818.00000
1757.00000 389.00000
1504.00000 789.00000
1506.00000 408.00000
732.00000 587.00000
42.00000 588.00000
695.00000 906.00000
692.00000 249.00000
953.00000 749.00000
959.00000 429.00000
64.00000 650.00000
64.00000 491.00000
90.00000 710.00000
93.00000 436.00000
356.00000 859.00000
325.00000 305.00000
524.00000 898.00000
487.00000 264.00000
898.00000 860.00000
908.00000 304.00000
IMAGE=C:\Eva\Ammonoids\Statistics\Landmarks_s\IMAGES\C11158_FHE45_GWeitsch-01.tif
ID=C11158_FHE0045_GyWeits 
LM=176
1409.00000 636.00000
1394.00000 636.00000
1408.00000 660.00000
1408.00000 615.00000
1414.00000 658.00000
1413.00000 617.00000
1395.00000 642.00000
1395.00000 631.00000
1397.00000 650.00000
1397.00000 624.00000
1402.00000 658.00000
1401.00000 618.00000
1405.00000 660.00000
1404.00000 616.00000
1410.00000 660.00000
1411.00000 615.00000
1431.00000 636.00000
1451.00000 636.00000
1438.00000 660.00000
1437.00000 612.00000
1426.00000 659.00000
1425.00000 614.00000
1451.00000 643.00000
1451.00000 628.00000
1449.00000 651.00000
1449.00000 622.00000
1446.00000 657.00000
1447.00000 618.00000
1442.00000 660.00000
1443.00000 615.00000
1432.00000 661.00000
1431.00000 612.00000
1394.00000 636.00000
1374.00000 636.00000
1391.00000 661.00000
1390.00000 610.00000
1401.00000 658.00000
1403.00000 614.00000
1375.00000 642.00000
1374.00000 629.00000
1377.00000 651.00000
1376.00000 623.00000
1382.00000 658.00000
1380.00000 615.00000
1386.00000 660.00000
1385.00000 612.00000
1397.00000 660.00000
1398.00000 611.00000
1452.00000 636.00000
1493.00000 636.00000
1466.00000 670.00000
1465.00000 604.00000
1444.00000 659.00000
1442.00000 613.00000
1492.00000 648.00000
1491.00000 625.00000
1488.00000 659.00000
1486.00000 613.00000
1481.00000 665.00000
1480.00000 609.00000
1474.00000 669.00000
1474.00000 605.00000
1454.00000 668.00000
1452.00000 606.00000
1373.00000 636.00000
1307.00000 636.00000
1345.00000 676.00000
1346.00000 591.00000
1382.00000 659.00000
1381.00000 613.00000
1308.00000 651.00000
1308.00000 621.00000
1317.00000 666.00000
1315.00000 606.00000
1328.00000 673.00000
1325.00000 596.00000
1336.00000 676.00000
1335.00000 592.00000
1368.00000 673.00000
1369.00000 597.00000
1494.00000 636.00000
1592.00000 636.00000
1534.00000 696.00000
1534.00000 568.00000
1486.00000 664.00000
1483.00000 609.00000
1589.00000 656.00000
1589.00000 618.00000
1580.00000 675.00000
1582.00000 596.00000
1564.00000 691.00000
1570.00000 578.00000
1550.00000 696.00000
1556.00000 570.00000
1496.00000 691.00000
1497.00000 581.00000
1307.00000 635.00000
1173.00000 636.00000
1247.00000 713.00000
1249.00000 541.00000
1316.00000 668.00000
1322.00000 595.00000
1179.00000 664.00000
1178.00000 606.00000
1192.00000 694.00000
1187.00000 578.00000
1216.00000 708.00000
1212.00000 549.00000
1233.00000 713.00000
1232.00000 543.00000
1303.00000 699.00000
1304.00000 555.00000
1592.00000 635.00000
1797.00000 635.00000
1673.00000 755.00000
1673.00000 509.00000
1570.00000 694.00000
1570.00000 576.00000
1785.00000 668.00000
1785.00000 589.00000
1772.00000 705.00000
1769.00000 552.00000
1733.00000 744.00000
1734.00000 526.00000
1706.00000 754.00000
1713.00000 513.00000
1588.00000 740.00000
1592.00000 526.00000
1174.00000 635.00000
863.00000 633.00000
1077.00000 790.00000
1077.00000 462.00000
1202.00000 713.00000
1208.00000 546.00000
869.00000 669.00000
867.00000 603.00000
876.00000 699.00000
876.00000 565.00000
956.00000 770.00000
942.00000 493.00000
1022.00000 788.00000
1007.00000 467.00000
1178.00000 766.00000
1175.00000 486.00000
1795.00000 632.00000
2286.00000 634.00000
1931.00000 881.00000
1929.00000 394.00000
1698.00000 760.00000
1703.00000 503.00000
2264.00000 704.00000
2270.00000 557.00000
2219.00000 775.00000
2214.00000 472.00000
2103.00000 851.00000
2106.00000 421.00000
2024.00000 877.00000
2016.00000 399.00000
1746.00000 848.00000
1732.00000 423.00000
864.00000 632.00000
31.00000 641.00000
868.00000 985.00000
864.00000 259.00000
1114.00000 801.00000
1119.00000 452.00000
78.00000 731.00000
62.00000 518.00000
133.00000 796.00000
131.00000 435.00000
443.00000 919.00000
398.00000 321.00000
695.00000 968.00000
613.00000 273.00000
1083.00000 938.00000
1072.00000 315.00000
IMAGE=C:\Eva\Ammonoids\Statistics\Landmarks_s\IMAGES\C14190_FHE10_GWeitsch-01.tif
ID=C14190_FHE0010_GyWeits 
LM=176
1690.00000 802.00000
1666.00000 801.00000
1684.00000 825.00000
1684.00000 778.00000
1697.00000 821.00000
1697.00000 781.00000
1667.00000 808.00000
1667.00000 793.00000
1669.00000 817.00000
1670.00000 786.00000
1675.00000 824.00000
1675.00000 781.00000
1679.00000 825.00000
1679.00000 780.00000
1691.00000 824.00000
1690.00000 779.00000
1721.00000 802.00000
1748.00000 802.00000
1730.00000 826.00000
1732.00000 777.00000
1717.00000 823.00000
1715.00000 781.00000
1748.00000 810.00000
1748.00000 794.00000
1743.00000 820.00000
1744.00000 785.00000
1739.00000 823.00000
1741.00000 782.00000
1736.00000 825.00000
1738.00000 779.00000
1724.00000 826.00000
1723.00000 776.00000
1666.00000 802.00000
1632.00000 801.00000
1655.00000 832.00000
1654.00000 774.00000
1675.00000 824.00000
1674.00000 782.00000
1633.00000 810.00000
1633.00000 793.00000
1634.00000 818.00000
1637.00000 786.00000
1642.00000 829.00000
1643.00000 777.00000
1649.00000 832.00000
1647.00000 774.00000
1667.00000 830.00000
1666.00000 776.00000
1748.00000 801.00000
1809.00000 802.00000
1772.00000 845.00000
1772.00000 759.00000
1739.00000 824.00000
1739.00000 779.00000
1807.00000 812.00000
1808.00000 791.00000
1803.00000 826.00000
1803.00000 775.00000
1795.00000 837.00000
1794.00000 765.00000
1785.00000 842.00000
1784.00000 761.00000
1754.00000 840.00000
1751.00000 766.00000
1631.00000 801.00000
1554.00000 801.00000
1597.00000 856.00000
1596.00000 737.00000
1639.00000 829.00000
1642.00000 777.00000
1556.00000 814.00000
1555.00000 788.00000
1561.00000 831.00000
1557.00000 766.00000
1575.00000 848.00000
1571.00000 749.00000
1585.00000 853.00000
1582.00000 741.00000
1630.00000 848.00000
1630.00000 748.00000
1809.00000 801.00000
1926.00000 801.00000
1852.00000 885.00000
1852.00000 708.00000
1792.00000 841.00000
1792.00000 758.00000
1924.00000 821.00000
1924.00000 782.00000
1917.00000 855.00000
1917.00000 749.00000
1896.00000 876.00000
1902.00000 726.00000
1872.00000 883.00000
1879.00000 712.00000
1804.00000 873.00000
1809.00000 724.00000
1554.00000 801.00000
1380.00000 801.00000
1476.00000 929.00000
1475.00000 676.00000
1572.00000 856.00000
1566.00000 746.00000
1382.00000 833.00000
1380.00000 774.00000
1394.00000 887.00000
1387.00000 736.00000
1419.00000 915.00000
1412.00000 697.00000
1447.00000 928.00000
1436.00000 679.00000
1547.00000 910.00000
1547.00000 695.00000
1928.00000 800.00000
2194.00000 802.00000
2035.00000 982.00000
2036.00000 622.00000
1896.00000 882.00000
1901.00000 715.00000
2193.00000 847.00000
2191.00000 763.00000
2176.00000 903.00000
2182.00000 710.00000
2123.00000 962.00000
2140.00000 656.00000
2081.00000 979.00000
2093.00000 633.00000
1930.00000 961.00000
1927.00000 649.00000
1375.00000 799.00000
991.00000 794.00000
1273.00000 1046.00000
1275.00000 553.00000
1431.00000 926.00000
1436.00000 671.00000
996.00000 861.00000
998.00000 739.00000
1014.00000 922.00000
1017.00000 671.00000
1105.00000 1028.00000
1088.00000 591.00000
1185.00000 1045.00000
1162.00000 563.00000
1401.00000 1019.00000
1391.00000 571.00000
2194.00000 801.00000
2808.00000 801.00000
2332.00000 1181.00000
2331.00000 475.00000
2051.00000 990.00000
2061.00000 631.00000
2779.00000 933.00000
2777.00000 689.00000
2733.00000 1051.00000
2748.00000 610.00000
2561.00000 1147.00000
2579.00000 507.00000
2451.00000 1172.00000
2493.00000 478.00000
2095.00000 1135.00000
2084.00000 513.00000
986.00000 798.00000
58.00000 798.00000
1057.00000 1306.00000
1057.00000 315.00000
1302.00000 1050.00000
1310.00000 531.00000
110.00000 1041.00000
92.00000 653.00000
167.00000 1156.00000
124.00000 540.00000
578.00000 1272.00000
521.00000 365.00000
895.00000 1296.00000
842.00000 318.00000
1278.00000 1280.00000
1265.00000 353.00000
IMAGE=C:\Eva\Ammonoids\Statistics\Landmarks_s\IMAGES\C9327_FHS720_PDunni-01.tif
ID=C09327_FHS0720_PaDunni 
LM=176
2235.00000 898.00000
2209.00000 898.00000
2228.00000 925.00000
2228.00000 867.00000
2242.00000 922.00000
2243.00000 873.00000
2210.00000 906.00000
2210.00000 891.00000
2213.00000 913.00000
2212.00000 881.00000
2217.00000 921.00000
2217.00000 873.00000
2223.00000 924.00000
2222.00000 869.00000
2235.00000 925.00000
2236.00000 870.00000
2264.00000 897.00000
2298.00000 899.00000
2275.00000 926.00000
2274.00000 871.00000
2260.00000 921.00000
2262.00000 877.00000
2297.00000 907.00000
2297.00000 891.00000
2294.00000 915.00000
2291.00000 881.00000
2288.00000 922.00000
2286.00000 875.00000
2281.00000 925.00000
2281.00000 873.00000
2266.00000 925.00000
2268.00000 872.00000
2209.00000 898.00000
2164.00000 902.00000
2194.00000 937.00000
2194.00000 861.00000
2217.00000 922.00000
2216.00000 873.00000
2166.00000 913.00000
2166.00000 888.00000
2168.00000 921.00000
2169.00000 876.00000
2178.00000 932.00000
2180.00000 866.00000
2186.00000 936.00000
2188.00000 863.00000
2209.00000 935.00000
2210.00000 864.00000
2299.00000 899.00000
2365.00000 899.00000
2320.00000 950.00000
2320.00000 850.00000
2283.00000 924.00000
2283.00000 872.00000
2362.00000 909.00000
2363.00000 886.00000
2356.00000 926.00000
2357.00000 869.00000
2347.00000 939.00000
2345.00000 858.00000
2333.00000 946.00000
2332.00000 851.00000
2300.00000 946.00000
2297.00000 855.00000
2164.00000 894.00000
2074.00000 896.00000
2125.00000 969.00000
2124.00000 824.00000
2175.00000 932.00000
2177.00000 866.00000
2075.00000 913.00000
2076.00000 879.00000
2083.00000 937.00000
2082.00000 856.00000
2097.00000 961.00000
2097.00000 840.00000
2109.00000 967.00000
2109.00000 830.00000
2162.00000 960.00000
2161.00000 836.00000
2364.00000 899.00000
2499.00000 898.00000
2422.00000 998.00000
2421.00000 800.00000
2350.00000 938.00000
2348.00000 856.00000
2494.00000 929.00000
2497.00000 873.00000
2490.00000 949.00000
2489.00000 850.00000
2473.00000 979.00000
2479.00000 822.00000
2450.00000 994.00000
2454.00000 807.00000
2368.00000 990.00000
2367.00000 816.00000
2074.00000 896.00000
1875.00000 896.00000
1996.00000 1033.00000
1996.00000 744.00000
2094.00000 961.00000
2098.00000 823.00000
1879.00000 926.00000
1877.00000 865.00000
1887.00000 972.00000
1887.00000 821.00000
1901.00000 1006.00000
1899.00000 787.00000
1944.00000 1026.00000
1937.00000 755.00000
2073.00000 1017.00000
2072.00000 764.00000
2500.00000 898.00000
2796.00000 894.00000
2611.00000 1098.00000
2607.00000 703.00000
2462.00000 994.00000
2460.00000 809.00000
2795.00000 941.00000
2792.00000 849.00000
2777.00000 1008.00000
2787.00000 808.00000
2746.00000 1066.00000
2755.00000 752.00000
2685.00000 1093.00000
2699.00000 708.00000
2485.00000 1079.00000
2484.00000 728.00000
1874.00000 894.00000
1381.00000 879.00000
1733.00000 1166.00000
1737.00000 585.00000
1947.00000 1036.00000
1968.00000 738.00000
1387.00000 965.00000
1402.00000 755.00000
1403.00000 1025.00000
1415.00000 688.00000
1543.00000 1136.00000
1553.00000 604.00000
1645.00000 1157.00000
1638.00000 591.00000
1918.00000 1124.00000
1912.00000 620.00000
2798.00000 893.00000
3619.00000 897.00000
2882.00000 1357.00000
2887.00000 462.00000
2571.00000 1104.00000
2556.00000 694.00000
3603.00000 1016.00000
3608.00000 808.00000
3569.00000 1110.00000
3577.00000 702.00000
3334.00000 1262.00000
3336.00000 539.00000
3136.00000 1324.00000
3146.00000 485.00000
2625.00000 1315.00000
2607.00000 495.00000
1382.00000 874.00000
51.00000 881.00000
1542.00000 1584.00000
1537.00000 192.00000
1842.00000 1183.00000
1841.00000 550.00000
105.00000 1082.00000
109.00000 625.00000
180.00000 1239.00000
203.00000 482.00000
752.00000 1450.00000
691.00000 302.00000
1248.00000 1570.00000
1049.00000 222.00000
1823.00000 1549.00000
1792.00000 239.00000
IMAGE=C:\Eva\Ammonoids\Statistics\Landmarks_s\IMAGES\C9356_FHS720_PDunni-01.tif
ID=C09356_FHS0720_PaDunni 
LM=176
1392.00000 1037.00000
1376.00000 1037.00000
1389.00000 1059.00000
1389.00000 1015.00000
1397.00000 1056.00000
1397.00000 1019.00000
1377.00000 1043.00000
1377.00000 1030.00000
1378.00000 1049.00000
1378.00000 1024.00000
1381.00000 1055.00000
1381.00000 1019.00000
1384.00000 1058.00000
1384.00000 1016.00000
1394.00000 1059.00000
1394.00000 1017.00000
1412.00000 1037.00000
1434.00000 1038.00000
1418.00000 1061.00000
1418.00000 1015.00000
1408.00000 1057.00000
1407.00000 1019.00000
1433.00000 1044.00000
1434.00000 1032.00000
1431.00000 1053.00000
1431.00000 1023.00000
1426.00000 1058.00000
1427.00000 1018.00000
1423.00000 1061.00000
1424.00000 1016.00000
1412.00000 1060.00000
1412.00000 1016.00000
1375.00000 1037.00000
1343.00000 1036.00000
1368.00000 1064.00000
1367.00000 1006.00000
1382.00000 1058.00000
1383.00000 1015.00000
1344.00000 1045.00000
1344.00000 1028.00000
1347.00000 1052.00000
1347.00000 1018.00000
1355.00000 1060.00000
1352.00000 1012.00000
1362.00000 1063.00000
1360.00000 1008.00000
1377.00000 1061.00000
1378.00000 1009.00000
1434.00000 1038.00000
1480.00000 1037.00000
1449.00000 1073.00000
1448.00000 1001.00000
1427.00000 1059.00000
1426.00000 1016.00000
1478.00000 1048.00000
1479.00000 1026.00000
1473.00000 1061.00000
1473.00000 1012.00000
1466.00000 1067.00000
1465.00000 1005.00000
1459.00000 1071.00000
1458.00000 1001.00000
1436.00000 1070.00000
1435.00000 1004.00000
1343.00000 1036.00000
1281.00000 1037.00000
1316.00000 1078.00000
1316.00000 986.00000
1351.00000 1057.00000
1352.00000 1012.00000
1282.00000 1048.00000
1281.00000 1023.00000
1286.00000 1059.00000
1284.00000 1009.00000
1294.00000 1071.00000
1291.00000 998.00000
1305.00000 1078.00000
1302.00000 989.00000
1342.00000 1075.00000
1340.00000 995.00000
1481.00000 1036.00000
1573.00000 1037.00000
1516.00000 1108.00000
1516.00000 967.00000
1467.00000 1068.00000
1468.00000 1005.00000
1571.00000 1052.00000
1572.00000 1022.00000
1564.00000 1079.00000
1566.00000 996.00000
1552.00000 1097.00000
1555.00000 980.00000
1535.00000 1105.00000
1537.00000 973.00000
1479.00000 1099.00000
1481.00000 978.00000
1279.00000 1035.00000
1142.00000 1038.00000
1223.00000 1129.00000
1222.00000 940.00000
1295.00000 1075.00000
1295.00000 988.00000
1145.00000 1063.00000
1143.00000 1011.00000
1156.00000 1092.00000
1151.00000 982.00000
1173.00000 1114.00000
1166.00000 960.00000
1199.00000 1124.00000
1185.00000 944.00000
1282.00000 1116.00000
1276.00000 954.00000
1574.00000 1037.00000
1790.00000 1036.00000
1648.00000 1176.00000
1646.00000 897.00000
1554.00000 1106.00000
1556.00000 967.00000
1787.00000 1085.00000
1787.00000 984.00000
1768.00000 1133.00000
1769.00000 941.00000
1724.00000 1162.00000
1740.00000 922.00000
1690.00000 1174.00000
1700.00000 907.00000
1573.00000 1152.00000
1580.00000 914.00000
1142.00000 1038.00000
820.00000 1035.00000
1012.00000 1238.00000
1012.00000 843.00000
1185.00000 1134.00000
1175.00000 943.00000
835.00000 1117.00000
834.00000 999.00000
860.00000 1166.00000
851.00000 942.00000
909.00000 1210.00000
894.00000 884.00000
961.00000 1232.00000
956.00000 849.00000
1145.00000 1212.00000
1131.00000 872.00000
1791.00000 1033.00000
2267.00000 1033.00000
1940.00000 1325.00000
1945.00000 756.00000
1726.00000 1173.00000
1720.00000 903.00000
2233.00000 1151.00000
2236.00000 955.00000
2189.00000 1230.00000
2222.00000 887.00000
2089.00000 1301.00000
2127.00000 800.00000
2032.00000 1316.00000
2054.00000 769.00000
1773.00000 1287.00000
1750.00000 786.00000
823.00000 1031.00000
115.00000 1062.00000
582.00000 1464.00000
580.00000 627.00000
951.00000 1254.00000
959.00000 821.00000
174.00000 1218.00000
171.00000 903.00000
206.00000 1337.00000
191.00000 787.00000
367.00000 1436.00000
353.00000 676.00000
470.00000 1455.00000
467.00000 641.00000
899.00000 1411.00000
877.00000 698.00000
IMAGE=C:\Eva\Ammonoids\Statistics\Landmarks_s\IMAGES\C12239_FHR755_FNevad-01.tif
ID=C12239_FHR0755_FrNevad 
LM=176
1393.00000 723.00000
1374.00000 723.00000
1388.00000 750.00000
1388.00000 699.00000
1400.00000 748.00000
1398.00000 700.00000
1375.00000 729.00000
1375.00000 716.00000
1377.00000 741.00000
1379.00000 705.00000
1382.00000 747.00000
1383.00000 701.00000
1384.00000 749.00000
1386.00000 699.00000
1395.00000 750.00000
1393.00000 698.00000
1419.00000 723.00000
1442.00000 724.00000
1424.00000 753.00000
1425.00000 696.00000
1412.00000 748.00000
1413.00000 700.00000
1441.00000 734.00000
1441.00000 714.00000
1438.00000 746.00000
1438.00000 706.00000
1433.00000 751.00000
1433.00000 699.00000
1429.00000 752.00000
1430.00000 697.00000
1418.00000 752.00000
1419.00000 696.00000
1374.00000 723.00000
1348.00000 722.00000
1367.00000 754.00000
1367.00000 695.00000
1382.00000 748.00000
1384.00000 700.00000
1348.00000 730.00000
1350.00000 712.00000
1352.00000 746.00000
1354.00000 701.00000
1359.00000 752.00000
1359.00000 698.00000
1362.00000 753.00000
1363.00000 696.00000
1375.00000 752.00000
1375.00000 696.00000
1442.00000 724.00000
1485.00000 724.00000
1455.00000 764.00000
1456.00000 685.00000
1433.00000 752.00000
1433.00000 699.00000
1485.00000 734.00000
1484.00000 713.00000
1480.00000 750.00000
1478.00000 697.00000
1468.00000 761.00000
1469.00000 689.00000
1461.00000 763.00000
1463.00000 686.00000
1443.00000 761.00000
1442.00000 689.00000
1348.00000 723.00000
1280.00000 724.00000
1320.00000 776.00000
1321.00000 669.00000
1354.00000 752.00000
1354.00000 698.00000
1283.00000 742.00000
1283.00000 708.00000
1289.00000 760.00000
1286.00000 692.00000
1299.00000 771.00000
1299.00000 678.00000
1310.00000 775.00000
1309.00000 672.00000
1343.00000 768.00000
1343.00000 679.00000
1486.00000 723.00000
1578.00000 723.00000
1521.00000 793.00000
1521.00000 654.00000
1475.00000 757.00000
1476.00000 692.00000
1578.00000 743.00000
1575.00000 702.00000
1566.00000 774.00000
1566.00000 676.00000
1552.00000 788.00000
1555.00000 662.00000
1537.00000 792.00000
1539.00000 657.00000
1485.00000 784.00000
1490.00000 662.00000
1280.00000 724.00000
1136.00000 723.00000
1225.00000 827.00000
1225.00000 619.00000
1294.00000 768.00000
1298.00000 674.00000
1143.00000 759.00000
1145.00000 675.00000
1168.00000 804.00000
1167.00000 639.00000
1191.00000 818.00000
1188.00000 625.00000
1207.00000 824.00000
1207.00000 621.00000
1276.00000 809.00000
1278.00000 634.00000
1578.00000 723.00000
1804.00000 722.00000
1655.00000 867.00000
1656.00000 581.00000
1557.00000 793.00000
1558.00000 657.00000
1798.00000 769.00000
1801.00000 687.00000
1770.00000 828.00000
1775.00000 635.00000
1732.00000 857.00000
1729.00000 593.00000
1692.00000 863.00000
1692.00000 587.00000
1580.00000 848.00000
1583.00000 605.00000
1136.00000 721.00000
803.00000 721.00000
991.00000 919.00000
991.00000 529.00000
1173.00000 813.00000
1182.00000 626.00000
814.00000 780.00000
811.00000 668.00000
862.00000 883.00000
844.00000 581.00000
911.00000 908.00000
901.00000 539.00000
945.00000 918.00000
941.00000 528.00000
1124.00000 886.00000
1133.00000 557.00000
1803.00000 722.00000
2274.00000 722.00000
1921.00000 1009.00000
1922.00000 441.00000
1727.00000 861.00000
1740.00000 596.00000
2267.00000 799.00000
2257.00000 622.00000
2209.00000 922.00000
2214.00000 520.00000
2134.00000 975.00000
2126.00000 460.00000
2032.00000 1000.00000
2056.00000 445.00000
1777.00000 964.00000
1791.00000 486.00000
803.00000 719.00000
54.00000 709.00000
668.00000 1196.00000
668.00000 246.00000
951.00000 926.00000
967.00000 515.00000
75.00000 821.00000
87.00000 584.00000
98.00000 1006.00000
132.00000 420.00000
326.00000 1128.00000
339.00000 290.00000
499.00000 1175.00000
461.00000 271.00000
864.00000 1135.00000
885.00000 308.00000
IMAGE=C:\Eva\Ammonoids\Statistics\Landmarks_s\IMAGES\C8751_FH-Neva_FOccid-01.tif
ID=C08751_FH-Neva_FrOccid 
LM=176
1486.00000 707.00000
1470.00000 707.00000
1483.00000 737.00000
1483.00000 677.00000
1494.00000 733.00000
1493.00000 682.00000
1470.00000 716.00000
1470.00000 698.00000
1473.00000 726.00000
1472.00000 690.00000
1478.00000 735.00000
1477.00000 680.00000
1480.00000 736.00000
1480.00000 678.00000
1489.00000 736.00000
1490.00000 679.00000
1516.00000 708.00000
1539.00000 708.00000
1522.00000 737.00000
1522.00000 676.00000
1510.00000 734.00000
1508.00000 681.00000
1538.00000 716.00000
1538.00000 698.00000
1535.00000 727.00000
1536.00000 687.00000
1530.00000 734.00000
1530.00000 679.00000
1526.00000 736.00000
1527.00000 677.00000
1516.00000 737.00000
1516.00000 676.00000
1470.00000 707.00000
1437.00000 708.00000
1461.00000 742.00000
1461.00000 673.00000
1476.00000 735.00000
1476.00000 680.00000
1438.00000 718.00000
1438.00000 697.00000
1443.00000 730.00000
1443.00000 685.00000
1451.00000 738.00000
1449.00000 677.00000
1456.00000 741.00000
1455.00000 675.00000
1470.00000 741.00000
1470.00000 674.00000
1539.00000 708.00000
1590.00000 708.00000
1557.00000 748.00000
1557.00000 665.00000
1529.00000 735.00000
1529.00000 678.00000
1590.00000 719.00000
1589.00000 694.00000
1583.00000 736.00000
1579.00000 674.00000
1574.00000 744.00000
1573.00000 670.00000
1565.00000 748.00000
1565.00000 665.00000
1542.00000 746.00000
1541.00000 668.00000
1437.00000 708.00000
1361.00000 708.00000
1404.00000 766.00000
1405.00000 651.00000
1448.00000 737.00000
1446.00000 681.00000
1364.00000 728.00000
1361.00000 692.00000
1372.00000 748.00000
1366.00000 675.00000
1383.00000 757.00000
1377.00000 660.00000
1396.00000 764.00000
1390.00000 655.00000
1433.00000 761.00000
1433.00000 661.00000
1590.00000 707.00000
1699.00000 707.00000
1635.00000 784.00000
1634.00000 628.00000
1578.00000 742.00000
1578.00000 671.00000
1699.00000 726.00000
1697.00000 688.00000
1691.00000 749.00000
1689.00000 667.00000
1673.00000 777.00000
1671.00000 644.00000
1654.00000 782.00000
1655.00000 634.00000
1593.00000 776.00000
1594.00000 643.00000
1361.00000 707.00000
1208.00000 708.00000
1303.00000 810.00000
1303.00000 598.00000
1382.00000 759.00000
1384.00000 652.00000
1211.00000 732.00000
1216.00000 680.00000
1237.00000 789.00000
1239.00000 624.00000
1274.00000 809.00000
1272.00000 609.00000
1289.00000 809.00000
1289.00000 602.00000
1364.00000 795.00000
1363.00000 613.00000
1699.00000 707.00000
1936.00000 705.00000
1792.00000 851.00000
1791.00000 574.00000
1676.00000 782.00000
1673.00000 642.00000
1933.00000 747.00000
1931.00000 664.00000
1911.00000 798.00000
1904.00000 610.00000
1868.00000 834.00000
1870.00000 588.00000
1840.00000 845.00000
1843.00000 579.00000
1707.00000 835.00000
1706.00000 594.00000
1208.00000 708.00000
858.00000 724.00000
1080.00000 895.00000
1063.00000 526.00000
1250.00000 800.00000
1243.00000 612.00000
864.00000 770.00000
858.00000 682.00000
881.00000 820.00000
871.00000 623.00000
969.00000 878.00000
955.00000 557.00000
1025.00000 890.00000
1005.00000 532.00000
1218.00000 869.00000
1205.00000 550.00000
1931.00000 701.00000
2482.00000 724.00000
2109.00000 993.00000
2121.00000 432.00000
1831.00000 856.00000
1837.00000 568.00000
2480.00000 786.00000
2487.00000 669.00000
2459.00000 842.00000
2467.00000 611.00000
2357.00000 933.00000
2370.00000 518.00000
2232.00000 980.00000
2238.00000 440.00000
1896.00000 957.00000
1896.00000 479.00000
857.00000 715.00000
41.00000 795.00000
717.00000 1118.00000
689.00000 293.00000
1108.00000 907.00000
1104.00000 517.00000
59.00000 862.00000
39.00000 711.00000
88.00000 929.00000
47.00000 619.00000
304.00000 1083.00000
216.00000 422.00000
483.00000 1117.00000
386.00000 348.00000
1046.00000 1069.00000
1005.00000 359.00000
IMAGE=C:\Eva\Ammonoids\Statistics\Landmarks_s\IMAGES\C11898_FHR270_GRotell-01.tif
ID=C11898_FHR0270_GyRotel 
LM=176
3166.00000 1221.00000
3149.00000 1221.00000
3161.00000 1245.00000
3160.00000 1198.00000
3171.00000 1243.00000
3170.00000 1203.00000
3149.00000 1228.00000
3150.00000 1213.00000
3153.00000 1237.00000
3153.00000 1204.00000
3157.00000 1244.00000
3155.00000 1200.00000
3159.00000 1245.00000
3157.00000 1199.00000
3167.00000 1244.00000
3167.00000 1199.00000
3191.00000 1221.00000
3210.00000 1221.00000
3194.00000 1247.00000
3195.00000 1193.00000
3183.00000 1243.00000
3183.00000 1200.00000
3209.00000 1229.00000
3210.00000 1213.00000
3207.00000 1237.00000
3208.00000 1206.00000
3203.00000 1244.00000
3204.00000 1198.00000
3199.00000 1246.00000
3200.00000 1195.00000
3188.00000 1246.00000
3188.00000 1195.00000
3148.00000 1220.00000
3120.00000 1221.00000
3139.00000 1248.00000
3138.00000 1195.00000
3156.00000 1242.00000
3154.00000 1200.00000
3121.00000 1228.00000
3121.00000 1212.00000
3123.00000 1238.00000
3125.00000 1202.00000
3130.00000 1246.00000
3129.00000 1197.00000
3134.00000 1248.00000
3134.00000 1195.00000
3149.00000 1248.00000
3146.00000 1196.00000
3210.00000 1221.00000
3253.00000 1221.00000
3226.00000 1257.00000
3224.00000 1182.00000
3202.00000 1245.00000
3202.00000 1196.00000
3253.00000 1234.00000
3253.00000 1213.00000
3247.00000 1246.00000
3248.00000 1195.00000
3241.00000 1253.00000
3240.00000 1186.00000
3234.00000 1257.00000
3234.00000 1184.00000
3212.00000 1254.00000
3210.00000 1187.00000
3119.00000 1220.00000
3056.00000 1221.00000
3097.00000 1272.00000
3098.00000 1170.00000
3128.00000 1245.00000
3127.00000 1197.00000
3057.00000 1236.00000
3057.00000 1203.00000
3061.00000 1251.00000
3062.00000 1188.00000
3078.00000 1267.00000
3076.00000 1174.00000
3088.00000 1270.00000
3086.00000 1171.00000
3118.00000 1264.00000
3119.00000 1178.00000
3252.00000 1221.00000
3361.00000 1222.00000
3294.00000 1291.00000
3293.00000 1144.00000
3242.00000 1254.00000
3247.00000 1183.00000
3357.00000 1236.00000
3359.00000 1205.00000
3349.00000 1265.00000
3352.00000 1181.00000
3330.00000 1284.00000
3327.00000 1153.00000
3310.00000 1289.00000
3312.00000 1149.00000
3259.00000 1278.00000
3257.00000 1154.00000
3055.00000 1220.00000
2907.00000 1221.00000
3006.00000 1338.00000
3005.00000 1110.00000
3083.00000 1272.00000
3080.00000 1171.00000
2913.00000 1244.00000
2911.00000 1195.00000
2925.00000 1289.00000
2921.00000 1161.00000
2960.00000 1326.00000
2960.00000 1119.00000
2981.00000 1335.00000
2980.00000 1113.00000
3060.00000 1325.00000
3052.00000 1125.00000
3360.00000 1222.00000
3558.00000 1222.00000
3419.00000 1368.00000
3418.00000 1075.00000
3326.00000 1292.00000
3321.00000 1142.00000
3559.00000 1253.00000
3559.00000 1191.00000
3539.00000 1318.00000
3536.00000 1134.00000
3494.00000 1355.00000
3498.00000 1084.00000
3460.00000 1363.00000
3457.00000 1076.00000
3351.00000 1342.00000
3341.00000 1087.00000
2905.00000 1220.00000
2590.00000 1223.00000
2768.00000 1460.00000
2768.00000 982.00000
2956.00000 1328.00000
2963.00000 1115.00000
2598.00000 1274.00000
2595.00000 1168.00000
2603.00000 1366.00000
2614.00000 1086.00000
2672.00000 1443.00000
2674.00000 1007.00000
2715.00000 1453.00000
2717.00000 990.00000
2919.00000 1426.00000
2913.00000 1016.00000
3558.00000 1219.00000
4069.00000 1220.00000
3739.00000 1548.00000
3739.00000 878.00000
3481.00000 1371.00000
3487.00000 1067.00000
4064.00000 1295.00000
4063.00000 1145.00000
4020.00000 1430.00000
4019.00000 1015.00000
3887.00000 1532.00000
3921.00000 898.00000
3812.00000 1539.00000
3826.00000 885.00000
3553.00000 1500.00000
3537.00000 909.00000
2592.00000 1222.00000
1850.00000 1256.00000
2390.00000 1722.00000
2362.00000 757.00000
2762.00000 1470.00000
2752.00000 959.00000
1882.00000 1403.00000
1874.00000 1165.00000
1938.00000 1569.00000
1919.00000 932.00000
2101.00000 1700.00000
2069.00000 808.00000
2252.00000 1725.00000
2206.00000 759.00000
2727.00000 1681.00000
2696.00000 819.00000
IMAGE=C:\Eva\Ammonoids\Statistics\Landmarks_s\IMAGES\C13251_FH-Neva_FOccid-01.tif
ID=C13251_FH-Neva_FrOccid  
LM=176
1559.00000 954.00000
1539.00000 954.00000
1555.00000 977.00000
1553.00000 931.00000
1563.00000 972.00000
1564.00000 937.00000
1540.00000 960.00000
1540.00000 948.00000
1543.00000 968.00000
1542.00000 940.00000
1548.00000 975.00000
1546.00000 933.00000
1551.00000 977.00000
1549.00000 932.00000
1559.00000 976.00000
1559.00000 933.00000
1583.00000 954.00000
1612.00000 954.00000
1595.00000 979.00000
1594.00000 930.00000
1577.00000 972.00000
1578.00000 936.00000
1611.00000 960.00000
1612.00000 948.00000
1608.00000 970.00000
1610.00000 940.00000
1605.00000 975.00000
1606.00000 934.00000
1601.00000 978.00000
1601.00000 931.00000
1585.00000 978.00000
1584.00000 932.00000
1538.00000 953.00000
1500.00000 954.00000
1525.00000 985.00000
1524.00000 921.00000
1547.00000 975.00000
1547.00000 931.00000
1501.00000 964.00000
1501.00000 944.00000
1506.00000 974.00000
1505.00000 933.00000
1513.00000 981.00000
1511.00000 925.00000
1518.00000 984.00000
1517.00000 922.00000
1538.00000 983.00000
1537.00000 921.00000
1613.00000 954.00000
1672.00000 954.00000
1636.00000 1001.00000
1635.00000 908.00000
1600.00000 978.00000
1603.00000 932.00000
1671.00000 969.00000
1671.00000 941.00000
1663.00000 988.00000
1664.00000 924.00000
1652.00000 998.00000
1655.00000 914.00000
1643.00000 1000.00000
1647.00000 909.00000
1614.00000 997.00000
1613.00000 918.00000
1499.00000 953.00000
1410.00000 953.00000
1466.00000 1010.00000
1466.00000 889.00000
1512.00000 982.00000
1513.00000 922.00000
1416.00000 970.00000
1416.00000 930.00000
1425.00000 994.00000
1422.00000 906.00000
1440.00000 1005.00000
1437.00000 894.00000
1455.00000 1009.00000
1453.00000 890.00000
1500.00000 1000.00000
1504.00000 899.00000
1671.00000 954.00000
1795.00000 954.00000
1716.00000 1042.00000
1716.00000 864.00000
1653.00000 998.00000
1656.00000 913.00000
1792.00000 973.00000
1791.00000 929.00000
1781.00000 1018.00000
1783.00000 898.00000
1762.00000 1037.00000
1761.00000 871.00000
1742.00000 1041.00000
1743.00000 866.00000
1665.00000 1027.00000
1665.00000 881.00000
1410.00000 953.00000
1232.00000 951.00000
1338.00000 1079.00000
1338.00000 827.00000
1438.00000 1012.00000
1434.00000 887.00000
1242.00000 993.00000
1237.00000 916.00000
1254.00000 1035.00000
1244.00000 878.00000
1286.00000 1068.00000
1280.00000 842.00000
1312.00000 1077.00000
1301.00000 830.00000
1411.00000 1061.00000
1417.00000 839.00000
1798.00000 955.00000
2048.00000 952.00000
1889.00000 1128.00000
1890.00000 787.00000
1764.00000 1039.00000
1766.00000 866.00000
2046.00000 990.00000
2044.00000 909.00000
2025.00000 1065.00000
2018.00000 834.00000
1973.00000 1115.00000
1982.00000 803.00000
1930.00000 1124.00000
1939.00000 792.00000
1792.00000 1105.00000
1794.00000 813.00000
1231.00000 953.00000
868.00000 953.00000
1113.00000 1194.00000
1114.00000 714.00000
1285.00000 1072.00000
1285.00000 828.00000
880.00000 1018.00000
876.00000 879.00000
901.00000 1093.00000
902.00000 799.00000
990.00000 1165.00000
985.00000 736.00000
1052.00000 1189.00000
1043.00000 721.00000
1253.00000 1163.00000
1251.00000 738.00000
2048.00000 950.00000
2599.00000 954.00000
2185.00000 1313.00000
2190.00000 623.00000
1936.00000 1137.00000
1957.00000 779.00000
2571.00000 1056.00000
2570.00000 869.00000
2564.00000 1149.00000
2565.00000 785.00000
2450.00000 1258.00000
2452.00000 682.00000
2316.00000 1298.00000
2312.00000 639.00000
1986.00000 1258.00000
1988.00000 679.00000
866.00000 948.00000
73.00000 956.00000
697.00000 1465.00000
696.00000 446.00000
1051.00000 1193.00000
1041.00000 712.00000
91.00000 1058.00000
92.00000 810.00000
183.00000 1317.00000
152.00000 625.00000
401.00000 1421.00000
357.00000 502.00000
542.00000 1453.00000
524.00000 462.00000
950.00000 1394.00000
966.00000 540.00000
IMAGE=C:\Eva\Ammonoids\Statistics\Landmarks_s\IMAGES\C12370_FHR1111_FNevad-01.tif
ID=C12370_FHR1111_FrNevad 
LM=176
1527.00000 727.00000
1504.00000 727.00000
1520.00000 749.00000
1520.00000 704.00000
1531.00000 745.00000
1532.00000 707.00000
1505.00000 734.00000
1504.00000 719.00000
1506.00000 741.00000
1507.00000 712.00000
1511.00000 747.00000
1511.00000 706.00000
1515.00000 748.00000
1515.00000 705.00000
1525.00000 748.00000
1526.00000 705.00000
1552.00000 726.00000
1577.00000 727.00000
1559.00000 750.00000
1559.00000 703.00000
1547.00000 746.00000
1547.00000 707.00000
1577.00000 734.00000
1577.00000 719.00000
1574.00000 743.00000
1573.00000 711.00000
1568.00000 748.00000
1568.00000 706.00000
1563.00000 750.00000
1565.00000 704.00000
1553.00000 750.00000
1552.00000 704.00000
1504.00000 726.00000
1467.00000 727.00000
1491.00000 759.00000
1492.00000 696.00000
1512.00000 747.00000
1510.00000 705.00000
1468.00000 735.00000
1468.00000 719.00000
1473.00000 748.00000
1472.00000 707.00000
1480.00000 756.00000
1480.00000 698.00000
1485.00000 758.00000
1485.00000 697.00000
1503.00000 757.00000
1500.00000 698.00000
1577.00000 727.00000
1633.00000 727.00000
1598.00000 768.00000
1597.00000 681.00000
1567.00000 749.00000
1565.00000 703.00000
1632.00000 739.00000
1633.00000 714.00000
1626.00000 753.00000
1628.00000 700.00000
1619.00000 762.00000
1619.00000 689.00000
1609.00000 766.00000
1609.00000 684.00000
1579.00000 763.00000
1572.00000 690.00000
1466.00000 727.00000
1378.00000 726.00000
1433.00000 788.00000
1431.00000 675.00000
1478.00000 756.00000
1477.00000 700.00000
1380.00000 745.00000
1383.00000 706.00000
1387.00000 769.00000
1391.00000 688.00000
1406.00000 784.00000
1404.00000 679.00000
1420.00000 787.00000
1417.00000 676.00000
1471.00000 782.00000
1466.00000 684.00000
1633.00000 727.00000
1753.00000 725.00000
1678.00000 809.00000
1678.00000 633.00000
1616.00000 764.00000
1615.00000 684.00000
1752.00000 750.00000
1750.00000 697.00000
1742.00000 775.00000
1741.00000 670.00000
1718.00000 798.00000
1722.00000 644.00000
1700.00000 806.00000
1705.00000 636.00000
1633.00000 798.00000
1634.00000 646.00000
1377.00000 724.00000
1206.00000 725.00000
1307.00000 847.00000
1305.00000 619.00000
1405.00000 788.00000
1408.00000 670.00000
1212.00000 755.00000
1213.00000 692.00000
1216.00000 793.00000
1216.00000 674.00000
1243.00000 832.00000
1245.00000 635.00000
1273.00000 843.00000
1271.00000 623.00000
1390.00000 834.00000
1391.00000 633.00000
1753.00000 723.00000
2015.00000 724.00000
1846.00000 871.00000
1847.00000 541.00000
1724.00000 799.00000
1724.00000 637.00000
2010.00000 752.00000
2009.00000 685.00000
1998.00000 780.00000
1995.00000 624.00000
1951.00000 846.00000
1948.00000 564.00000
1897.00000 867.00000
1911.00000 548.00000
1755.00000 852.00000
1758.00000 571.00000
1210.00000 724.00000
815.00000 725.00000
1041.00000 962.00000
1043.00000 502.00000
1256.00000 851.00000
1254.00000 626.00000
823.00000 804.00000
836.00000 650.00000
875.00000 891.00000
877.00000 582.00000
937.00000 941.00000
940.00000 533.00000
992.00000 956.00000
988.00000 512.00000
1217.00000 921.00000
1214.00000 541.00000
2013.00000 724.00000
2561.00000 723.00000
2213.00000 1056.00000
2213.00000 406.00000
1909.00000 873.00000
1919.00000 535.00000
2551.00000 834.00000
2522.00000 597.00000
2476.00000 983.00000
2471.00000 513.00000
2379.00000 1038.00000
2370.00000 441.00000
2289.00000 1049.00000
2296.00000 419.00000
1960.00000 977.00000
1965.00000 472.00000
812.00000 720.00000
72.00000 724.00000
727.00000 1232.00000
723.00000 177.00000
1000.00000 967.00000
1033.00000 493.00000
110.00000 878.00000
104.00000 506.00000
150.00000 1027.00000
141.00000 366.00000
366.00000 1169.00000
397.00000 240.00000
553.00000 1226.00000
545.00000 205.00000
904.00000 1149.00000
945.00000 268.00000
IMAGE=C:\Eva\Ammonoids\Statistics\Landmarks_s\IMAGES\C12377_FHR1111_FNevad-01.tif
ID=C12377_FHR1111_FrNevad 
LM=176
1346.00000 706.00000
1329.00000 706.00000
1344.00000 732.00000
1344.00000 681.00000
1354.00000 728.00000
1353.00000 685.00000
1329.00000 713.00000
1330.00000 699.00000
1332.00000 722.00000
1332.00000 692.00000
1338.00000 730.00000
1337.00000 683.00000
1341.00000 732.00000
1340.00000 682.00000
1349.00000 731.00000
1348.00000 682.00000
1377.00000 706.00000
1404.00000 708.00000
1385.00000 733.00000
1385.00000 679.00000
1370.00000 725.00000
1370.00000 686.00000
1403.00000 716.00000
1403.00000 699.00000
1399.00000 725.00000
1401.00000 689.00000
1395.00000 730.00000
1396.00000 683.00000
1390.00000 732.00000
1391.00000 680.00000
1377.00000 731.00000
1376.00000 682.00000
1329.00000 706.00000
1296.00000 707.00000
1316.00000 740.00000
1316.00000 675.00000
1337.00000 730.00000
1335.00000 685.00000
1296.00000 715.00000
1297.00000 697.00000
1299.00000 726.00000
1301.00000 688.00000
1304.00000 734.00000
1305.00000 680.00000
1309.00000 739.00000
1309.00000 677.00000
1329.00000 738.00000
1328.00000 677.00000
1404.00000 708.00000
1450.00000 707.00000
1423.00000 745.00000
1422.00000 667.00000
1398.00000 728.00000
1398.00000 685.00000
1450.00000 722.00000
1450.00000 694.00000
1445.00000 734.00000
1446.00000 681.00000
1439.00000 741.00000
1439.00000 673.00000
1431.00000 745.00000
1432.00000 669.00000
1409.00000 741.00000
1406.00000 673.00000
1295.00000 707.00000
1222.00000 706.00000
1265.00000 762.00000
1266.00000 652.00000
1305.00000 737.00000
1305.00000 678.00000
1225.00000 722.00000
1225.00000 690.00000
1231.00000 741.00000
1235.00000 669.00000
1246.00000 758.00000
1247.00000 656.00000
1256.00000 760.00000
1256.00000 653.00000
1299.00000 754.00000
1300.00000 658.00000
1450.00000 707.00000
1555.00000 706.00000
1480.00000 787.00000
1482.00000 628.00000
1436.00000 743.00000
1436.00000 668.00000
1553.00000 726.00000
1551.00000 680.00000
1544.00000 756.00000
1541.00000 657.00000
1520.00000 775.00000
1520.00000 637.00000
1503.00000 782.00000
1501.00000 630.00000
1448.00000 777.00000
1451.00000 639.00000
1221.00000 705.00000
1066.00000 707.00000
1162.00000 814.00000
1162.00000 600.00000
1239.00000 756.00000
1242.00000 660.00000
1073.00000 736.00000
1070.00000 689.00000
1094.00000 781.00000
1091.00000 641.00000
1123.00000 803.00000
1117.00000 611.00000
1143.00000 811.00000
1137.00000 603.00000
1220.00000 797.00000
1220.00000 615.00000
1553.00000 707.00000
1774.00000 704.00000
1634.00000 850.00000
1634.00000 557.00000
1530.00000 773.00000
1526.00000 639.00000
1765.00000 745.00000
1768.00000 651.00000
1745.00000 804.00000
1749.00000 604.00000
1699.00000 839.00000
1710.00000 568.00000
1672.00000 847.00000
1677.00000 559.00000
1556.00000 831.00000
1557.00000 574.00000
1066.00000 706.00000
743.00000 705.00000
938.00000 919.00000
940.00000 504.00000
1114.00000 806.00000
1109.00000 612.00000
766.00000 783.00000
761.00000 645.00000
793.00000 859.00000
787.00000 563.00000
838.00000 897.00000
825.00000 525.00000
890.00000 915.00000
875.00000 508.00000
1072.00000 886.00000
1072.00000 528.00000
1776.00000 703.00000
2265.00000 704.00000
1952.00000 996.00000
1953.00000 401.00000
1702.00000 850.00000
1705.00000 552.00000
2243.00000 773.00000
2232.00000 618.00000
2238.00000 874.00000
2231.00000 550.00000
2144.00000 957.00000
2148.00000 456.00000
2044.00000 992.00000
2055.00000 413.00000
1756.00000 959.00000
1755.00000 446.00000
742.00000 702.00000
39.00000 708.00000
535.00000 1137.00000
538.00000 280.00000
902.00000 934.00000
913.00000 477.00000
71.00000 806.00000
64.00000 566.00000
154.00000 1033.00000
117.00000 446.00000
304.00000 1107.00000
296.00000 326.00000
418.00000 1127.00000
386.00000 306.00000
834.00000 1074.00000
845.00000 335.00000
IMAGE=C:\Eva\Ammonoids\Statistics\Landmarks_s\IMAGES\C12071_FHR430_GRotell-01.tif
ID=C12071_FHR0430_GyRotel 
LM=176
1758.00000 1135.00000
1738.00000 1133.00000
1753.00000 1160.00000
1753.00000 1108.00000
1764.00000 1155.00000
1763.00000 1113.00000
1738.00000 1141.00000
1739.00000 1126.00000
1741.00000 1149.00000
1741.00000 1118.00000
1746.00000 1156.00000
1746.00000 1113.00000
1749.00000 1158.00000
1749.00000 1110.00000
1759.00000 1159.00000
1758.00000 1110.00000
1786.00000 1135.00000
1804.00000 1135.00000
1789.00000 1159.00000
1789.00000 1107.00000
1780.00000 1156.00000
1779.00000 1110.00000
1804.00000 1141.00000
1804.00000 1127.00000
1802.00000 1152.00000
1802.00000 1117.00000
1798.00000 1157.00000
1799.00000 1113.00000
1793.00000 1158.00000
1795.00000 1109.00000
1785.00000 1159.00000
1785.00000 1107.00000
1738.00000 1133.00000
1705.00000 1133.00000
1728.00000 1167.00000
1728.00000 1100.00000
1745.00000 1157.00000
1746.00000 1111.00000
1706.00000 1140.00000
1706.00000 1125.00000
1710.00000 1156.00000
1710.00000 1110.00000
1719.00000 1165.00000
1718.00000 1103.00000
1723.00000 1167.00000
1723.00000 1101.00000
1740.00000 1164.00000
1739.00000 1104.00000
1804.00000 1134.00000
1855.00000 1133.00000
1823.00000 1175.00000
1823.00000 1092.00000
1796.00000 1158.00000
1796.00000 1110.00000
1853.00000 1145.00000
1853.00000 1120.00000
1850.00000 1161.00000
1848.00000 1105.00000
1841.00000 1171.00000
1839.00000 1096.00000
1833.00000 1174.00000
1832.00000 1092.00000
1809.00000 1172.00000
1807.00000 1097.00000
1705.00000 1133.00000
1631.00000 1133.00000
1678.00000 1190.00000
1680.00000 1076.00000
1716.00000 1162.00000
1716.00000 1105.00000
1632.00000 1146.00000
1632.00000 1118.00000
1636.00000 1164.00000
1636.00000 1105.00000
1649.00000 1183.00000
1647.00000 1090.00000
1663.00000 1189.00000
1663.00000 1080.00000
1707.00000 1183.00000
1703.00000 1085.00000
1855.00000 1134.00000
1964.00000 1133.00000
1890.00000 1217.00000
1890.00000 1055.00000
1840.00000 1172.00000
1839.00000 1094.00000
1963.00000 1151.00000
1961.00000 1111.00000
1954.00000 1177.00000
1951.00000 1089.00000
1935.00000 1204.00000
1930.00000 1063.00000
1913.00000 1212.00000
1911.00000 1058.00000
1853.00000 1203.00000
1852.00000 1066.00000
1631.00000 1132.00000
1474.00000 1135.00000
1565.00000 1238.00000
1565.00000 1030.00000
1650.00000 1188.00000
1647.00000 1086.00000
1479.00000 1165.00000
1479.00000 1097.00000
1495.00000 1214.00000
1500.00000 1053.00000
1524.00000 1232.00000
1523.00000 1037.00000
1545.00000 1238.00000
1541.00000 1032.00000
1631.00000 1229.00000
1629.00000 1045.00000
1965.00000 1132.00000
2200.00000 1125.00000
2059.00000 1269.00000
2057.00000 986.00000
1939.00000 1200.00000
1942.00000 1063.00000
2190.00000 1175.00000
2184.00000 1070.00000
2159.00000 1237.00000
2153.00000 1020.00000
2125.00000 1259.00000
2120.00000 995.00000
2095.00000 1267.00000
2094.00000 989.00000
1962.00000 1256.00000
1965.00000 1009.00000
1471.00000 1131.00000
1084.00000 1133.00000
1329.00000 1328.00000
1329.00000 939.00000
1516.00000 1238.00000
1511.00000 1041.00000
1102.00000 1199.00000
1095.00000 1053.00000
1124.00000 1248.00000
1117.00000 1012.00000
1202.00000 1304.00000
1183.00000 957.00000
1265.00000 1323.00000
1249.00000 946.00000
1480.00000 1304.00000
1476.00000 965.00000
2198.00000 1132.00000
2781.00000 1134.00000
2288.00000 1406.00000
2287.00000 858.00000
2075.00000 1274.00000
2090.00000 983.00000
2772.00000 1203.00000
2775.00000 1049.00000
2747.00000 1272.00000
2742.00000 974.00000
2576.00000 1374.00000
2594.00000 884.00000
2419.00000 1400.00000
2432.00000 868.00000
2119.00000 1373.00000
2116.00000 899.00000
1082.00000 1130.00000
76.00000 1133.00000
886.00000 1552.00000
884.00000 716.00000
1412.00000 1336.00000
1414.00000 929.00000
116.00000 1252.00000
106.00000 1025.00000
167.00000 1327.00000
175.00000 939.00000
434.00000 1475.00000
405.00000 801.00000
677.00000 1543.00000
631.00000 732.00000
1353.00000 1521.00000
1344.00000 745.00000
IMAGE=C:\Eva\Ammonoids\Statistics\Landmarks_s\IMAGES\C12050_FHR430_GRotell-01.tif
ID=C12050_FHR0430_GyRotel 
LM=176
2142.00000 879.00000
2117.00000 879.00000
2135.00000 907.00000
2134.00000 850.00000
2148.00000 903.00000
2149.00000 854.00000
2117.00000 886.00000
2118.00000 871.00000
2121.00000 893.00000
2119.00000 863.00000
2125.00000 902.00000
2124.00000 855.00000
2129.00000 905.00000
2128.00000 852.00000
2142.00000 906.00000
2142.00000 850.00000
2177.00000 879.00000
2208.00000 880.00000
2187.00000 908.00000
2187.00000 852.00000
2170.00000 903.00000
2171.00000 856.00000
2208.00000 889.00000
2207.00000 870.00000
2203.00000 899.00000
2203.00000 859.00000
2198.00000 904.00000
2197.00000 855.00000
2192.00000 907.00000
2192.00000 853.00000
2178.00000 907.00000
2178.00000 852.00000
2117.00000 879.00000
2070.00000 879.00000
2099.00000 916.00000
2099.00000 844.00000
2127.00000 904.00000
2124.00000 854.00000
2071.00000 890.00000
2071.00000 869.00000
2073.00000 899.00000
2075.00000 855.00000
2082.00000 911.00000
2084.00000 849.00000
2090.00000 915.00000
2091.00000 846.00000
2115.00000 912.00000
2112.00000 846.00000
2208.00000 881.00000
2276.00000 878.00000
2234.00000 928.00000
2234.00000 830.00000
2196.00000 907.00000
2195.00000 853.00000
2275.00000 892.00000
2275.00000 862.00000
2271.00000 904.00000
2268.00000 847.00000
2262.00000 919.00000
2259.00000 837.00000
2249.00000 926.00000
2248.00000 832.00000
2212.00000 924.00000
2207.00000 837.00000
2070.00000 879.00000
1972.00000 879.00000
2033.00000 953.00000
2032.00000 811.00000
2082.00000 914.00000
2084.00000 847.00000
1977.00000 902.00000
1977.00000 857.00000
1986.00000 933.00000
1989.00000 825.00000
2003.00000 947.00000
2001.00000 816.00000
2018.00000 952.00000
2014.00000 813.00000
2073.00000 943.00000
2074.00000 820.00000
2276.00000 877.00000
2422.00000 878.00000
2327.00000 975.00000
2326.00000 776.00000
2256.00000 924.00000
2257.00000 835.00000
2417.00000 902.00000
2417.00000 851.00000
2413.00000 926.00000
2411.00000 831.00000
2390.00000 961.00000
2390.00000 796.00000
2360.00000 973.00000
2363.00000 780.00000
2274.00000 965.00000
2276.00000 789.00000
1972.00000 879.00000
1751.00000 880.00000
1897.00000 1025.00000
1896.00000 742.00000
2004.00000 952.00000
2003.00000 812.00000
1759.00000 918.00000
1758.00000 843.00000
1785.00000 982.00000
1777.00000 790.00000
1833.00000 1018.00000
1824.00000 758.00000
1868.00000 1025.00000
1857.00000 746.00000
1984.00000 1004.00000
1974.00000 760.00000
2420.00000 877.00000
2745.00000 878.00000
2510.00000 1076.00000
2507.00000 697.00000
2380.00000 968.00000
2382.00000 782.00000
2740.00000 928.00000
2735.00000 825.00000
2704.00000 1006.00000
2704.00000 769.00000
2639.00000 1054.00000
2653.00000 725.00000
2578.00000 1070.00000
2583.00000 702.00000
2412.00000 1047.00000
2410.00000 722.00000
1753.00000 878.00000
1264.00000 904.00000
1657.00000 1152.00000
1632.00000 619.00000
1838.00000 1026.00000
1830.00000 745.00000
1289.00000 990.00000
1275.00000 832.00000
1313.00000 1035.00000
1295.00000 777.00000
1463.00000 1124.00000
1456.00000 648.00000
1565.00000 1145.00000
1564.00000 625.00000
1805.00000 1118.00000
1790.00000 652.00000
2741.00000 875.00000
3487.00000 878.00000
2819.00000 1272.00000
2823.00000 500.00000
2517.00000 1097.00000
2521.00000 675.00000
3477.00000 989.00000
3482.00000 789.00000
3444.00000 1072.00000
3451.00000 726.00000
3222.00000 1200.00000
3221.00000 574.00000
2987.00000 1257.00000
2993.00000 513.00000
2551.00000 1231.00000
2570.00000 560.00000
1263.00000 894.00000
69.00000 868.00000
1361.00000 1427.00000
1358.00000 332.00000
1755.00000 1166.00000
1781.00000 595.00000
111.00000 1007.00000
121.00000 720.00000
209.00000 1120.00000
200.00000 637.00000
701.00000 1343.00000
688.00000 415.00000
1008.00000 1399.00000
966.00000 352.00000
1722.00000 1382.00000
1701.00000 371.00000
IMAGE=C:\Eva\Ammonoids\Statistics\Landmarks_s\IMAGES\C13812_FHF310_GMimetus_evtl.minimu-01.tif
ID=C13812_FHF0310_GyMimet 
LM=176
3639.00000 1100.00000
3618.00000 1098.00000
3634.00000 1125.00000
3634.00000 1073.00000
3645.00000 1122.00000
3647.00000 1075.00000
3619.00000 1105.00000
3619.00000 1092.00000
3621.00000 1112.00000
3621.00000 1085.00000
3627.00000 1121.00000
3627.00000 1077.00000
3630.00000 1123.00000
3631.00000 1074.00000
3641.00000 1124.00000
3641.00000 1074.00000
3671.00000 1100.00000
3701.00000 1099.00000
3682.00000 1127.00000
3682.00000 1071.00000
3665.00000 1119.00000
3666.00000 1080.00000
3701.00000 1106.00000
3701.00000 1091.00000
3699.00000 1115.00000
3699.00000 1082.00000
3694.00000 1123.00000
3694.00000 1074.00000
3687.00000 1126.00000
3687.00000 1071.00000
3672.00000 1124.00000
3672.00000 1073.00000
3617.00000 1098.00000
3572.00000 1097.00000
3603.00000 1139.00000
3600.00000 1060.00000
3629.00000 1123.00000
3627.00000 1076.00000
3572.00000 1106.00000
3573.00000 1087.00000
3575.00000 1120.00000
3576.00000 1076.00000
3584.00000 1131.00000
3585.00000 1067.00000
3592.00000 1137.00000
3592.00000 1063.00000
3621.00000 1134.00000
3615.00000 1063.00000
3701.00000 1099.00000
3764.00000 1099.00000
3724.00000 1151.00000
3723.00000 1051.00000
3692.00000 1126.00000
3693.00000 1074.00000
3763.00000 1112.00000
3763.00000 1084.00000
3761.00000 1127.00000
3759.00000 1070.00000
3749.00000 1143.00000
3748.00000 1057.00000
3737.00000 1149.00000
3734.00000 1051.00000
3703.00000 1144.00000
3701.00000 1059.00000
3572.00000 1097.00000
3485.00000 1098.00000
3538.00000 1164.00000
3539.00000 1030.00000
3586.00000 1135.00000
3588.00000 1064.00000
3492.00000 1116.00000
3491.00000 1081.00000
3499.00000 1140.00000
3499.00000 1059.00000
3515.00000 1158.00000
3516.00000 1039.00000
3526.00000 1162.00000
3527.00000 1034.00000
3577.00000 1157.00000
3573.00000 1041.00000
3764.00000 1098.00000
3893.00000 1099.00000
3815.00000 1185.00000
3814.00000 1009.00000
3752.00000 1136.00000
3751.00000 1053.00000
3891.00000 1120.00000
3891.00000 1078.00000
3881.00000 1157.00000
3881.00000 1050.00000
3857.00000 1178.00000
3863.00000 1025.00000
3834.00000 1183.00000
3838.00000 1014.00000
3766.00000 1173.00000
3765.00000 1027.00000
3485.00000 1097.00000
3310.00000 1099.00000
3416.00000 1218.00000
3416.00000 980.00000
3510.00000 1162.00000
3511.00000 1036.00000
3315.00000 1131.00000
3315.00000 1067.00000
3324.00000 1170.00000
3324.00000 1038.00000
3366.00000 1208.00000
3364.00000 992.00000
3394.00000 1215.00000
3389.00000 985.00000
3488.00000 1203.00000
3487.00000 993.00000
3894.00000 1099.00000
4136.00000 1101.00000
3985.00000 1258.00000
3986.00000 939.00000
3870.00000 1175.00000
3864.00000 1015.00000
4130.00000 1140.00000
4133.00000 1054.00000
4117.00000 1194.00000
4119.00000 1002.00000
4077.00000 1241.00000
4078.00000 962.00000
4034.00000 1254.00000
4031.00000 945.00000
3893.00000 1235.00000
3890.00000 963.00000
3312.00000 1098.00000
2961.00000 1100.00000
3187.00000 1315.00000
3187.00000 875.00000
3365.00000 1214.00000
3367.00000 988.00000
2977.00000 1163.00000
2973.00000 1015.00000
3007.00000 1239.00000
3005.00000 938.00000
3097.00000 1299.00000
3063.00000 898.00000
3144.00000 1311.00000
3127.00000 883.00000
3330.00000 1284.00000
3328.00000 907.00000
4135.00000 1100.00000
4649.00000 1089.00000
4248.00000 1406.00000
4244.00000 797.00000
4059.00000 1259.00000
4065.00000 927.00000
4614.00000 1172.00000
4605.00000 1007.00000
4580.00000 1321.00000
4595.00000 895.00000
4479.00000 1371.00000
4496.00000 827.00000
4357.00000 1394.00000
4376.00000 812.00000
4101.00000 1363.00000
4103.00000 842.00000
2954.00000 1092.00000
2173.00000 1085.00000
2847.00000 1542.00000
2835.00000 653.00000
3164.00000 1333.00000
3178.00000 856.00000
2226.00000 1209.00000
2222.00000 930.00000
2293.00000 1370.00000
2262.00000 831.00000
2516.00000 1475.00000
2468.00000 711.00000
2720.00000 1524.00000
2673.00000 657.00000
3097.00000 1492.00000
3099.00000 728.00000
IMAGE=C:\Eva\Ammonoids\Statistics\Landmarks_s\IMAGES\C9840_MUC2800_GRoBla-01.tif
ID=C09840_MUC2800_GyBlake 
LM=176
1497.00000 832.00000
1479.00000 832.00000
1493.00000 857.00000
1493.00000 807.00000
1505.00000 854.00000
1505.00000 808.00000
1480.00000 837.00000
1479.00000 826.00000
1481.00000 843.00000
1481.00000 819.00000
1484.00000 851.00000
1485.00000 811.00000
1488.00000 855.00000
1488.00000 809.00000
1499.00000 857.00000
1499.00000 807.00000
1530.00000 832.00000
1553.00000 832.00000
1537.00000 856.00000
1536.00000 806.00000
1524.00000 852.00000
1524.00000 811.00000
1553.00000 839.00000
1553.00000 823.00000
1550.00000 848.00000
1551.00000 815.00000
1547.00000 853.00000
1547.00000 811.00000
1543.00000 856.00000
1542.00000 808.00000
1531.00000 856.00000
1530.00000 807.00000
1479.00000 832.00000
1440.00000 831.00000
1465.00000 863.00000
1466.00000 800.00000
1485.00000 853.00000
1484.00000 809.00000
1441.00000 839.00000
1442.00000 823.00000
1445.00000 849.00000
1445.00000 813.00000
1453.00000 860.00000
1452.00000 804.00000
1459.00000 862.00000
1459.00000 802.00000
1478.00000 860.00000
1476.00000 802.00000
1553.00000 832.00000
1607.00000 831.00000
1573.00000 880.00000
1573.00000 792.00000
1545.00000 855.00000
1544.00000 809.00000
1606.00000 844.00000
1604.00000 816.00000
1602.00000 861.00000
1599.00000 803.00000
1589.00000 874.00000
1589.00000 795.00000
1580.00000 878.00000
1582.00000 792.00000
1553.00000 874.00000
1552.00000 798.00000
1440.00000 830.00000
1365.00000 832.00000
1413.00000 897.00000
1411.00000 770.00000
1452.00000 860.00000
1451.00000 805.00000
1367.00000 849.00000
1365.00000 817.00000
1375.00000 874.00000
1377.00000 788.00000
1390.00000 892.00000
1392.00000 774.00000
1400.00000 895.00000
1400.00000 772.00000
1443.00000 889.00000
1438.00000 779.00000
1607.00000 830.00000
1721.00000 832.00000
1647.00000 924.00000
1645.00000 746.00000
1589.00000 877.00000
1589.00000 793.00000
1718.00000 857.00000
1716.00000 800.00000
1705.00000 900.00000
1705.00000 772.00000
1683.00000 915.00000
1685.00000 755.00000
1664.00000 921.00000
1669.00000 749.00000
1604.00000 911.00000
1608.00000 759.00000
1365.00000 831.00000
1201.00000 832.00000
1303.00000 957.00000
1301.00000 705.00000
1385.00000 894.00000
1387.00000 771.00000
1204.00000 864.00000
1204.00000 796.00000
1217.00000 902.00000
1219.00000 752.00000
1246.00000 943.00000
1250.00000 724.00000
1269.00000 953.00000
1269.00000 712.00000
1364.00000 940.00000
1362.00000 723.00000
1719.00000 832.00000
1970.00000 830.00000
1806.00000 1007.00000
1807.00000 658.00000
1682.00000 921.00000
1685.00000 749.00000
1971.00000 879.00000
1968.00000 772.00000
1939.00000 958.00000
1941.00000 710.00000
1882.00000 996.00000
1888.00000 669.00000
1845.00000 1005.00000
1845.00000 661.00000
1709.00000 988.00000
1714.00000 678.00000
1202.00000 833.00000
841.00000 829.00000
1066.00000 1083.00000
1068.00000 579.00000
1262.00000 957.00000
1271.00000 698.00000
852.00000 899.00000
850.00000 760.00000
886.00000 989.00000
867.00000 691.00000
958.00000 1055.00000
943.00000 617.00000
1008.00000 1068.00000
995.00000 591.00000
1205.00000 1052.00000
1207.00000 606.00000
1969.00000 834.00000
2516.00000 834.00000
2059.00000 1207.00000
2067.00000 471.00000
1858.00000 1013.00000
1860.00000 648.00000
2503.00000 919.00000
2504.00000 746.00000
2478.00000 1013.00000
2477.00000 659.00000
2379.00000 1115.00000
2374.00000 545.00000
2240.00000 1182.00000
2235.00000 483.00000
1922.00000 1148.00000
1925.00000 520.00000
838.00000 825.00000
68.00000 831.00000
647.00000 1361.00000
647.00000 294.00000
1032.00000 1083.00000
1027.00000 566.00000
97.00000 989.00000
85.00000 697.00000
122.00000 1109.00000
106.00000 581.00000
276.00000 1241.00000
222.00000 468.00000
456.00000 1323.00000
423.00000 349.00000
932.00000 1294.00000
945.00000 377.00000
IMAGE=C:\Eva\Ammonoids\Statistics\Landmarks_s\IMAGES\C13249_FH-Neva_FOccid-01.tif
ID=C13249_FH-Neva_FrOccid 
LM=176
2123.00000 1072.00000
2099.00000 1071.00000
2117.00000 1098.00000
2116.00000 1045.00000
2132.00000 1094.00000
2132.00000 1048.00000
2100.00000 1078.00000
2099.00000 1063.00000
2102.00000 1088.00000
2103.00000 1052.00000
2110.00000 1096.00000
2109.00000 1047.00000
2113.00000 1097.00000
2112.00000 1046.00000
2126.00000 1098.00000
2122.00000 1045.00000
2160.00000 1070.00000
2193.00000 1070.00000
2172.00000 1099.00000
2171.00000 1040.00000
2154.00000 1091.00000
2153.00000 1047.00000
2193.00000 1077.00000
2193.00000 1062.00000
2190.00000 1088.00000
2189.00000 1050.00000
2184.00000 1095.00000
2182.00000 1043.00000
2179.00000 1098.00000
2176.00000 1040.00000
2163.00000 1098.00000
2161.00000 1040.00000
2099.00000 1071.00000
2050.00000 1070.00000
2081.00000 1108.00000
2081.00000 1032.00000
2107.00000 1094.00000
2107.00000 1049.00000
2051.00000 1079.00000
2051.00000 1062.00000
2056.00000 1093.00000
2056.00000 1049.00000
2066.00000 1104.00000
2066.00000 1039.00000
2074.00000 1108.00000
2074.00000 1034.00000
2100.00000 1104.00000
2100.00000 1038.00000
2193.00000 1070.00000
2267.00000 1070.00000
2222.00000 1126.00000
2223.00000 1011.00000
2180.00000 1098.00000
2183.00000 1042.00000
2265.00000 1090.00000
2266.00000 1048.00000
2253.00000 1107.00000
2257.00000 1033.00000
2241.00000 1119.00000
2244.00000 1019.00000
2231.00000 1124.00000
2235.00000 1014.00000
2195.00000 1120.00000
2198.00000 1023.00000
2049.00000 1071.00000
1945.00000 1068.00000
2014.00000 1142.00000
2014.00000 991.00000
2063.00000 1104.00000
2065.00000 1036.00000
1947.00000 1090.00000
1948.00000 1047.00000
1956.00000 1114.00000
1957.00000 1021.00000
1979.00000 1138.00000
1982.00000 997.00000
1998.00000 1143.00000
1997.00000 993.00000
2051.00000 1133.00000
2050.00000 1002.00000
2269.00000 1069.00000
2423.00000 1069.00000
2328.00000 1181.00000
2326.00000 964.00000
2242.00000 1121.00000
2245.00000 1019.00000
2418.00000 1099.00000
2419.00000 1039.00000
2401.00000 1143.00000
2403.00000 995.00000
2374.00000 1171.00000
2374.00000 973.00000
2351.00000 1179.00000
2350.00000 968.00000
2268.00000 1169.00000
2271.00000 980.00000
1945.00000 1069.00000
1715.00000 1069.00000
1862.00000 1215.00000
1861.00000 919.00000
1977.00000 1138.00000
1976.00000 999.00000
1723.00000 1112.00000
1725.00000 1029.00000
1740.00000 1164.00000
1735.00000 982.00000
1787.00000 1200.00000
1775.00000 941.00000
1829.00000 1214.00000
1819.00000 923.00000
1953.00000 1195.00000
1950.00000 942.00000
2421.00000 1069.00000
2763.00000 1069.00000
2528.00000 1271.00000
2527.00000 883.00000
2375.00000 1177.00000
2373.00000 963.00000
2747.00000 1123.00000
2746.00000 1018.00000
2725.00000 1198.00000
2728.00000 950.00000
2661.00000 1246.00000
2650.00000 894.00000
2583.00000 1266.00000
2569.00000 883.00000
2419.00000 1237.00000
2407.00000 901.00000
1718.00000 1066.00000
1238.00000 1043.00000
1545.00000 1350.00000
1562.00000 784.00000
1794.00000 1211.00000
1819.00000 921.00000
1263.00000 1128.00000
1266.00000 970.00000
1277.00000 1205.00000
1279.00000 900.00000
1343.00000 1291.00000
1335.00000 831.00000
1458.00000 1346.00000
1447.00000 788.00000
1752.00000 1307.00000
1760.00000 833.00000
2763.00000 1069.00000
3569.00000 1086.00000
2899.00000 1480.00000
2913.00000 680.00000
2531.00000 1287.00000
2531.00000 863.00000
3533.00000 1191.00000
3527.00000 968.00000
3499.00000 1277.00000
3502.00000 870.00000
3284.00000 1406.00000
3301.00000 736.00000
3048.00000 1471.00000
3048.00000 694.00000
2602.00000 1426.00000
2592.00000 723.00000
1240.00000 1040.00000
7.00000 1043.00000
1227.00000 1653.00000
1249.00000 453.00000
1644.00000 1365.00000
1669.00000 776.00000
51.00000 1161.00000
65.00000 891.00000
101.00000 1295.00000
138.00000 721.00000
601.00000 1531.00000
536.00000 564.00000
940.00000 1621.00000
876.00000 480.00000
1567.00000 1586.00000
1588.00000 526.00000
IMAGE=C:\Eva\Ammonoids\Statistics\Landmarks_s\IMAGES\C9839_MUC2800_GRoBla-01.tif
ID=C09839_MUC2800_GyBlake 
LM=176
1739.00000 893.00000
1721.00000 893.00000
1735.00000 918.00000
1735.00000 867.00000
1744.00000 914.00000
1746.00000 870.00000
1722.00000 900.00000
1722.00000 886.00000
1724.00000 910.00000
1725.00000 874.00000
1728.00000 915.00000
1729.00000 869.00000
1731.00000 918.00000
1731.00000 867.00000
1740.00000 918.00000
1740.00000 868.00000
1767.00000 893.00000
1786.00000 892.00000
1770.00000 918.00000
1770.00000 866.00000
1760.00000 914.00000
1761.00000 870.00000
1786.00000 900.00000
1786.00000 884.00000
1782.00000 910.00000
1783.00000 874.00000
1778.00000 916.00000
1779.00000 869.00000
1774.00000 917.00000
1775.00000 867.00000
1765.00000 917.00000
1765.00000 867.00000
1721.00000 893.00000
1690.00000 891.00000
1711.00000 923.00000
1711.00000 860.00000
1728.00000 917.00000
1728.00000 868.00000
1691.00000 900.00000
1692.00000 882.00000
1695.00000 914.00000
1695.00000 871.00000
1701.00000 920.00000
1703.00000 863.00000
1706.00000 922.00000
1707.00000 861.00000
1721.00000 921.00000
1721.00000 864.00000
1786.00000 892.00000
1836.00000 890.00000
1804.00000 932.00000
1804.00000 849.00000
1779.00000 915.00000
1780.00000 869.00000
1834.00000 902.00000
1834.00000 880.00000
1830.00000 917.00000
1831.00000 864.00000
1822.00000 927.00000
1823.00000 855.00000
1813.00000 930.00000
1815.00000 850.00000
1790.00000 930.00000
1788.00000 853.00000
1690.00000 891.00000
1617.00000 892.00000
1663.00000 947.00000
1663.00000 832.00000
1701.00000 919.00000
1703.00000 861.00000
1619.00000 907.00000
1618.00000 874.00000
1627.00000 933.00000
1626.00000 850.00000
1642.00000 944.00000
1642.00000 837.00000
1652.00000 947.00000
1651.00000 834.00000
1683.00000 940.00000
1687.00000 837.00000
1836.00000 890.00000
1953.00000 891.00000
1882.00000 974.00000
1882.00000 812.00000
1813.00000 932.00000
1819.00000 850.00000
1953.00000 912.00000
1952.00000 869.00000
1939.00000 948.00000
1935.00000 833.00000
1918.00000 964.00000
1916.00000 818.00000
1900.00000 971.00000
1898.00000 812.00000
1844.00000 966.00000
1840.00000 827.00000
1617.00000 891.00000
1439.00000 892.00000
1546.00000 1006.00000
1545.00000 774.00000
1642.00000 945.00000
1642.00000 836.00000
1444.00000 925.00000
1444.00000 855.00000
1464.00000 974.00000
1466.00000 806.00000
1503.00000 1000.00000
1499.00000 781.00000
1523.00000 1005.00000
1517.00000 775.00000
1604.00000 990.00000
1604.00000 792.00000
1952.00000 891.00000
2226.00000 891.00000
2028.00000 1060.00000
2026.00000 724.00000
1909.00000 970.00000
1911.00000 815.00000
2220.00000 927.00000
2219.00000 866.00000
2208.00000 984.00000
2199.00000 797.00000
2139.00000 1042.00000
2140.00000 748.00000
2079.00000 1059.00000
2078.00000 727.00000
1951.00000 1037.00000
1957.00000 749.00000
1440.00000 889.00000
1032.00000 891.00000
1330.00000 1146.00000
1321.00000 631.00000
1529.00000 1008.00000
1523.00000 772.00000
1046.00000 940.00000
1044.00000 845.00000
1071.00000 1044.00000
1060.00000 767.00000
1206.00000 1127.00000
1195.00000 658.00000
1270.00000 1141.00000
1257.00000 642.00000
1473.00000 1098.00000
1467.00000 681.00000
2225.00000 891.00000
2870.00000 888.00000
2358.00000 1278.00000
2368.00000 509.00000
2057.00000 1064.00000
2052.00000 721.00000
2839.00000 956.00000
2840.00000 837.00000
2802.00000 1103.00000
2811.00000 705.00000
2648.00000 1218.00000
2646.00000 577.00000
2497.00000 1261.00000
2501.00000 526.00000
2161.00000 1213.00000
2142.00000 583.00000
1033.00000 886.00000
22.00000 889.00000
862.00000 1469.00000
862.00000 304.00000
1354.00000 1144.00000
1355.00000 626.00000
57.00000 980.00000
66.00000 746.00000
137.00000 1187.00000
121.00000 604.00000
407.00000 1353.00000
356.00000 443.00000
640.00000 1438.00000
584.00000 348.00000
1245.00000 1390.00000
1249.00000 386.00000
IMAGE=C:\Eva\Ammonoids\Statistics\Landmarks_s\IMAGES\C12536_FHR1125_PMeeki-01.tif
ID=C12536_FHR1125_PaMeeki 
LM=176
3916.00000 1033.00000
3899.00000 1033.00000
3915.00000 1063.00000
3915.00000 1004.00000
3925.00000 1061.00000
3926.00000 1007.00000
3900.00000 1043.00000
3899.00000 1024.00000
3902.00000 1052.00000
3903.00000 1013.00000
3908.00000 1061.00000
3908.00000 1007.00000
3911.00000 1063.00000
3911.00000 1005.00000
3921.00000 1063.00000
3921.00000 1005.00000
3949.00000 1033.00000
3973.00000 1033.00000
3955.00000 1063.00000
3955.00000 1005.00000
3942.00000 1061.00000
3941.00000 1008.00000
3973.00000 1043.00000
3972.00000 1026.00000
3969.00000 1053.00000
3969.00000 1013.00000
3964.00000 1060.00000
3964.00000 1009.00000
3960.00000 1062.00000
3960.00000 1006.00000
3949.00000 1063.00000
3949.00000 1005.00000
3898.00000 1033.00000
3865.00000 1033.00000
3890.00000 1068.00000
3890.00000 1000.00000
3908.00000 1062.00000
3908.00000 1006.00000
3866.00000 1044.00000
3865.00000 1023.00000
3870.00000 1053.00000
3871.00000 1009.00000
3879.00000 1065.00000
3880.00000 1003.00000
3884.00000 1067.00000
3884.00000 1001.00000
3900.00000 1068.00000
3900.00000 1001.00000
3973.00000 1034.00000
4022.00000 1033.00000
3990.00000 1076.00000
3991.00000 991.00000
3965.00000 1059.00000
3963.00000 1006.00000
4022.00000 1043.00000
4021.00000 1020.00000
4018.00000 1062.00000
4015.00000 1006.00000
4003.00000 1075.00000
4008.00000 999.00000
3997.00000 1076.00000
3999.00000 994.00000
3976.00000 1072.00000
3971.00000 996.00000
3865.00000 1033.00000
3792.00000 1030.00000
3839.00000 1083.00000
3837.00000 974.00000
3875.00000 1063.00000
3876.00000 1002.00000
3795.00000 1049.00000
3795.00000 1010.00000
3801.00000 1067.00000
3802.00000 988.00000
3816.00000 1080.00000
3812.00000 979.00000
3825.00000 1082.00000
3823.00000 976.00000
3864.00000 1077.00000
3862.00000 983.00000
4022.00000 1032.00000
4125.00000 1032.00000
4064.00000 1110.00000
4065.00000 954.00000
4013.00000 1070.00000
4010.00000 1002.00000
4122.00000 1049.00000
4121.00000 1011.00000
4112.00000 1078.00000
4111.00000 979.00000
4093.00000 1102.00000
4093.00000 962.00000
4078.00000 1106.00000
4080.00000 958.00000
4023.00000 1098.00000
4026.00000 965.00000
3792.00000 1028.00000
3636.00000 1030.00000
3739.00000 1128.00000
3742.00000 926.00000
3809.00000 1083.00000
3812.00000 973.00000
3639.00000 1056.00000
3638.00000 1005.00000
3648.00000 1091.00000
3641.00000 975.00000
3683.00000 1115.00000
3676.00000 939.00000
3711.00000 1124.00000
3709.00000 929.00000
3791.00000 1114.00000
3794.00000 939.00000
4126.00000 1031.00000
4359.00000 1030.00000
4188.00000 1175.00000
4187.00000 897.00000
4092.00000 1103.00000
4095.00000 957.00000
4353.00000 1084.00000
4352.00000 987.00000
4324.00000 1144.00000
4319.00000 935.00000
4285.00000 1170.00000
4274.00000 910.00000
4243.00000 1172.00000
4236.00000 900.00000
4121.00000 1158.00000
4112.00000 921.00000
3637.00000 1031.00000
3256.00000 1016.00000
3538.00000 1218.00000
3542.00000 828.00000
3677.00000 1120.00000
3688.00000 919.00000
3270.00000 1088.00000
3276.00000 942.00000
3309.00000 1151.00000
3309.00000 884.00000
3398.00000 1197.00000
3403.00000 836.00000
3475.00000 1212.00000
3471.00000 830.00000
3658.00000 1187.00000
3656.00000 849.00000
4361.00000 1030.00000
4948.00000 1023.00000
4428.00000 1320.00000
4427.00000 753.00000
4242.00000 1178.00000
4216.00000 886.00000
4925.00000 1114.00000
4928.00000 936.00000
4883.00000 1198.00000
4887.00000 874.00000
4719.00000 1277.00000
4719.00000 781.00000
4579.00000 1315.00000
4565.00000 761.00000
4270.00000 1292.00000
4268.00000 787.00000
3259.00000 1012.00000
2294.00000 980.00000
3163.00000 1431.00000
3167.00000 607.00000
3606.00000 1226.00000
3607.00000 820.00000
2336.00000 1116.00000
2332.00000 880.00000
2399.00000 1187.00000
2412.00000 807.00000
2697.00000 1343.00000
2696.00000 676.00000
2944.00000 1414.00000
2910.00000 639.00000
3556.00000 1394.00000
3566.00000 641.00000
IMAGE=C:\Eva\Ammonoids\Statistics\Landmarks_s\IMAGES\C15082_FHF310_GMimetus-01.tif
ID=C15082_FHF0310_GyMimet 
LM=176
2760.00000 903.00000
2741.00000 904.00000
2756.00000 929.00000
2755.00000 878.00000
2765.00000 927.00000
2765.00000 880.00000
2742.00000 910.00000
2742.00000 897.00000
2745.00000 922.00000
2744.00000 886.00000
2749.00000 927.00000
2748.00000 881.00000
2752.00000 929.00000
2751.00000 879.00000
2761.00000 929.00000
2760.00000 878.00000
2785.00000 903.00000
2806.00000 903.00000
2790.00000 931.00000
2791.00000 876.00000
2779.00000 926.00000
2779.00000 879.00000
2806.00000 911.00000
2806.00000 894.00000
2803.00000 923.00000
2803.00000 883.00000
2799.00000 928.00000
2799.00000 878.00000
2794.00000 930.00000
2795.00000 876.00000
2784.00000 930.00000
2785.00000 877.00000
2740.00000 904.00000
2712.00000 904.00000
2734.00000 936.00000
2733.00000 873.00000
2748.00000 926.00000
2747.00000 882.00000
2712.00000 912.00000
2713.00000 895.00000
2718.00000 928.00000
2718.00000 882.00000
2724.00000 933.00000
2724.00000 876.00000
2728.00000 935.00000
2727.00000 874.00000
2741.00000 934.00000
2742.00000 875.00000
2806.00000 903.00000
2853.00000 904.00000
2825.00000 941.00000
2825.00000 866.00000
2802.00000 925.00000
2803.00000 881.00000
2852.00000 914.00000
2852.00000 894.00000
2848.00000 930.00000
2848.00000 881.00000
2841.00000 936.00000
2841.00000 871.00000
2834.00000 939.00000
2835.00000 869.00000
2807.00000 938.00000
2810.00000 871.00000
2711.00000 904.00000
2647.00000 903.00000
2687.00000 949.00000
2687.00000 840.00000
2719.00000 930.00000
2723.00000 876.00000
2650.00000 914.00000
2649.00000 890.00000
2658.00000 935.00000
2660.00000 859.00000
2669.00000 945.00000
2669.00000 850.00000
2676.00000 949.00000
2676.00000 844.00000
2711.00000 943.00000
2713.00000 849.00000
2854.00000 904.00000
2955.00000 904.00000
2899.00000 975.00000
2899.00000 827.00000
2847.00000 936.00000
2845.00000 872.00000
2953.00000 921.00000
2952.00000 884.00000
2944.00000 952.00000
2938.00000 850.00000
2930.00000 968.00000
2925.00000 839.00000
2916.00000 973.00000
2911.00000 831.00000
2862.00000 965.00000
2861.00000 839.00000
2647.00000 903.00000
2501.00000 903.00000
2596.00000 1002.00000
2597.00000 800.00000
2664.00000 943.00000
2661.00000 858.00000
2504.00000 926.00000
2507.00000 877.00000
2518.00000 968.00000
2519.00000 838.00000
2554.00000 997.00000
2548.00000 810.00000
2577.00000 1001.00000
2571.00000 804.00000
2642.00000 989.00000
2645.00000 813.00000
2955.00000 904.00000
3146.00000 903.00000
3034.00000 1027.00000
3033.00000 767.00000
2930.00000 971.00000
2926.00000 837.00000
3143.00000 933.00000
3140.00000 864.00000
3128.00000 991.00000
3126.00000 821.00000
3088.00000 1020.00000
3086.00000 779.00000
3065.00000 1027.00000
3066.00000 773.00000
2952.00000 1015.00000
2958.00000 789.00000
2502.00000 903.00000
2231.00000 892.00000
2410.00000 1071.00000
2410.00000 731.00000
2530.00000 988.00000
2533.00000 814.00000
2239.00000 955.00000
2246.00000 831.00000
2263.00000 1034.00000
2269.00000 763.00000
2328.00000 1064.00000
2330.00000 734.00000
2372.00000 1071.00000
2371.00000 730.00000
2510.00000 1052.00000
2504.00000 741.00000
3148.00000 903.00000
3581.00000 895.00000
3319.00000 1166.00000
3317.00000 631.00000
3090.00000 1036.00000
3093.00000 779.00000
3570.00000 973.00000
3559.00000 789.00000
3544.00000 1067.00000
3520.00000 685.00000
3463.00000 1129.00000
3469.00000 655.00000
3408.00000 1150.00000
3421.00000 640.00000
3131.00000 1126.00000
3128.00000 667.00000
2232.00000 891.00000
1601.00000 898.00000
2089.00000 1273.00000
2091.00000 544.00000
2353.00000 1081.00000
2353.00000 715.00000
1617.00000 1036.00000
1630.00000 781.00000
1659.00000 1159.00000
1670.00000 641.00000
1802.00000 1234.00000
1804.00000 581.00000
1952.00000 1265.00000
1925.00000 548.00000
2308.00000 1217.00000
2304.00000 597.00000
IMAGE=C:\Eva\Ammonoids\Statistics\Landmarks_s\IMAGES\C8998_FHS678_FOccid-01.tif
ID=C08998_FHS0678_FrOccid 
LM=176
3343.00000 1135.00000
3321.00000 1135.00000
3337.00000 1160.00000
3336.00000 1108.00000
3348.00000 1154.00000
3349.00000 1114.00000
3321.00000 1142.00000
3321.00000 1127.00000
3324.00000 1152.00000
3324.00000 1118.00000
3330.00000 1158.00000
3329.00000 1111.00000
3333.00000 1159.00000
3332.00000 1109.00000
3344.00000 1159.00000
3344.00000 1110.00000
3375.00000 1134.00000
3401.00000 1134.00000
3380.00000 1160.00000
3381.00000 1107.00000
3367.00000 1157.00000
3367.00000 1112.00000
3400.00000 1141.00000
3399.00000 1124.00000
3398.00000 1149.00000
3396.00000 1118.00000
3393.00000 1157.00000
3391.00000 1111.00000
3387.00000 1160.00000
3387.00000 1109.00000
3373.00000 1160.00000
3373.00000 1109.00000
3320.00000 1134.00000
3284.00000 1135.00000
3309.00000 1167.00000
3308.00000 1099.00000
3326.00000 1156.00000
3327.00000 1112.00000
3285.00000 1146.00000
3284.00000 1124.00000
3290.00000 1161.00000
3289.00000 1109.00000
3300.00000 1166.00000
3298.00000 1102.00000
3304.00000 1167.00000
3303.00000 1100.00000
3320.00000 1165.00000
3320.00000 1103.00000
3401.00000 1134.00000
3457.00000 1135.00000
3421.00000 1184.00000
3421.00000 1089.00000
3390.00000 1158.00000
3392.00000 1110.00000
3456.00000 1146.00000
3456.00000 1120.00000
3450.00000 1163.00000
3450.00000 1106.00000
3441.00000 1176.00000
3440.00000 1095.00000
3433.00000 1181.00000
3431.00000 1091.00000
3402.00000 1179.00000
3401.00000 1097.00000
3284.00000 1134.00000
3202.00000 1135.00000
3251.00000 1196.00000
3253.00000 1070.00000
3295.00000 1165.00000
3294.00000 1102.00000
3206.00000 1149.00000
3206.00000 1119.00000
3211.00000 1170.00000
3208.00000 1102.00000
3222.00000 1188.00000
3217.00000 1082.00000
3234.00000 1194.00000
3232.00000 1073.00000
3286.00000 1188.00000
3281.00000 1079.00000
3457.00000 1134.00000
3574.00000 1138.00000
3502.00000 1230.00000
3501.00000 1050.00000
3437.00000 1181.00000
3439.00000 1093.00000
3570.00000 1158.00000
3569.00000 1119.00000
3554.00000 1203.00000
3558.00000 1081.00000
3534.00000 1224.00000
3533.00000 1057.00000
3519.00000 1229.00000
3517.00000 1055.00000
3453.00000 1222.00000
3457.00000 1067.00000
3203.00000 1135.00000
3041.00000 1133.00000
3150.00000 1265.00000
3149.00000 995.00000
3226.00000 1197.00000
3232.00000 1069.00000
3047.00000 1175.00000
3044.00000 1097.00000
3065.00000 1228.00000
3063.00000 1043.00000
3096.00000 1259.00000
3092.00000 1010.00000
3116.00000 1263.00000
3118.00000 1001.00000
3207.00000 1246.00000
3202.00000 1017.00000
3574.00000 1138.00000
3817.00000 1135.00000
3655.00000 1315.00000
3655.00000 948.00000
3536.00000 1227.00000
3529.00000 1051.00000
3813.00000 1197.00000
3808.00000 1061.00000
3790.00000 1252.00000
3787.00000 1010.00000
3727.00000 1303.00000
3737.00000 962.00000
3694.00000 1312.00000
3695.00000 950.00000
3569.00000 1290.00000
3558.00000 981.00000
3041.00000 1132.00000
2677.00000 1132.00000
2924.00000 1387.00000
2927.00000 879.00000
3096.00000 1270.00000
3087.00000 1004.00000
2687.00000 1213.00000
2691.00000 1043.00000
2742.00000 1333.00000
2740.00000 957.00000
2834.00000 1384.00000
2806.00000 903.00000
2874.00000 1384.00000
2865.00000 884.00000
3071.00000 1363.00000
3044.00000 910.00000
3818.00000 1135.00000
4343.00000 1131.00000
3925.00000 1497.00000
3930.00000 756.00000
3701.00000 1323.00000
3708.00000 932.00000
4320.00000 1222.00000
4325.00000 1020.00000
4267.00000 1379.00000
4290.00000 893.00000
4156.00000 1470.00000
4142.00000 776.00000
4020.00000 1487.00000
4022.00000 762.00000
3753.00000 1457.00000
3756.00000 799.00000
2680.00000 1137.00000
1900.00000 1186.00000
2570.00000 1701.00000
2562.00000 571.00000
2881.00000 1425.00000
2862.00000 878.00000
1930.00000 1319.00000
1923.00000 1029.00000
1994.00000 1481.00000
1996.00000 845.00000
2263.00000 1657.00000
2218.00000 677.00000
2404.00000 1680.00000
2387.00000 610.00000
2805.00000 1637.00000
2765.00000 643.00000
IMAGE=C:\Eva\Ammonoids\Statistics\Landmarks_s\IMAGES\C13250_FH-Neva_FOccid-01.tif
ID=C13250_FH-Neva_FrOccid 
LM=176
1791.00000 565.00000
1774.00000 565.00000
1787.00000 592.00000
1786.00000 536.00000
1797.00000 588.00000
1797.00000 540.00000
1774.00000 572.00000
1774.00000 558.00000
1776.00000 580.00000
1776.00000 548.00000
1780.00000 588.00000
1780.00000 541.00000
1783.00000 591.00000
1782.00000 539.00000
1792.00000 592.00000
1792.00000 537.00000
1822.00000 564.00000
1844.00000 564.00000
1828.00000 591.00000
1828.00000 536.00000
1815.00000 588.00000
1815.00000 541.00000
1843.00000 573.00000
1843.00000 555.00000
1841.00000 581.00000
1840.00000 545.00000
1836.00000 589.00000
1837.00000 540.00000
1832.00000 591.00000
1834.00000 537.00000
1821.00000 592.00000
1820.00000 537.00000
1773.00000 564.00000
1737.00000 565.00000
1762.00000 597.00000
1762.00000 533.00000
1780.00000 589.00000
1779.00000 540.00000
1739.00000 575.00000
1739.00000 557.00000
1743.00000 586.00000
1743.00000 543.00000
1751.00000 594.00000
1750.00000 536.00000
1756.00000 597.00000
1755.00000 533.00000
1774.00000 596.00000
1773.00000 535.00000
1844.00000 564.00000
1895.00000 563.00000
1861.00000 604.00000
1862.00000 521.00000
1835.00000 590.00000
1836.00000 538.00000
1894.00000 574.00000
1893.00000 550.00000
1889.00000 589.00000
1888.00000 537.00000
1882.00000 598.00000
1881.00000 527.00000
1872.00000 603.00000
1873.00000 523.00000
1847.00000 602.00000
1845.00000 525.00000
1737.00000 565.00000
1659.00000 563.00000
1708.00000 626.00000
1708.00000 507.00000
1747.00000 591.00000
1746.00000 535.00000
1662.00000 579.00000
1662.00000 541.00000
1667.00000 598.00000
1669.00000 526.00000
1683.00000 620.00000
1684.00000 511.00000
1695.00000 624.00000
1696.00000 510.00000
1737.00000 616.00000
1735.00000 515.00000
1895.00000 562.00000
2018.00000 564.00000
1945.00000 644.00000
1945.00000 481.00000
1882.00000 599.00000
1883.00000 528.00000
2017.00000 584.00000
2016.00000 539.00000
2008.00000 614.00000
2001.00000 511.00000
1982.00000 637.00000
1986.00000 490.00000
1967.00000 642.00000
1970.00000 485.00000
1903.00000 634.00000
1904.00000 493.00000
1658.00000 563.00000
1481.00000 563.00000
1591.00000 681.00000
1589.00000 447.00000
1679.00000 619.00000
1677.00000 513.00000
1489.00000 609.00000
1489.00000 521.00000
1511.00000 657.00000
1507.00000 480.00000
1542.00000 676.00000
1538.00000 456.00000
1566.00000 681.00000
1560.00000 449.00000
1650.00000 664.00000
1656.00000 464.00000
2018.00000 562.00000
2273.00000 560.00000
2117.00000 717.00000
2117.00000 405.00000
1988.00000 642.00000
1986.00000 481.00000
2266.00000 606.00000
2262.00000 511.00000
2247.00000 664.00000
2247.00000 466.00000
2219.00000 694.00000
2221.00000 428.00000
2173.00000 711.00000
2176.00000 411.00000
2015.00000 698.00000
2016.00000 424.00000
1478.00000 562.00000
1079.00000 566.00000
1351.00000 790.00000
1348.00000 345.00000
1533.00000 683.00000
1538.00000 450.00000
1090.00000 622.00000
1098.00000 481.00000
1109.00000 695.00000
1116.00000 433.00000
1189.00000 763.00000
1191.00000 368.00000
1277.00000 782.00000
1265.00000 353.00000
1505.00000 755.00000
1503.00000 380.00000
2276.00000 558.00000
2920.00000 556.00000
2420.00000 891.00000
2421.00000 236.00000
2159.00000 720.00000
2161.00000 399.00000
2867.00000 659.00000
2870.00000 453.00000
2854.00000 746.00000
2841.00000 379.00000
2760.00000 816.00000
2740.00000 309.00000
2563.00000 885.00000
2575.00000 255.00000
2237.00000 856.00000
2222.00000 294.00000
1082.00000 560.00000
32.00000 569.00000
1024.00000 1069.00000
1012.00000 52.00000
1353.00000 811.00000
1349.00000 326.00000
100.00000 740.00000
95.00000 392.00000
168.00000 848.00000
149.00000 285.00000
474.00000 998.00000
474.00000 129.00000
784.00000 1053.00000
773.00000 59.00000
1312.00000 1023.00000
1301.00000 108.00000
IMAGE=C:\Eva\Ammonoids\Statistics\Landmarks_s\IMAGES\C12243_FHR755_GBlake-01.tif
ID=C12243_FHR0755_GyBlake 
LM=176
2863.00000 776.00000
2848.00000 776.00000
2861.00000 800.00000
2861.00000 750.00000
2869.00000 797.00000
2870.00000 756.00000
2848.00000 783.00000
2849.00000 768.00000
2850.00000 789.00000
2850.00000 762.00000
2854.00000 797.00000
2854.00000 754.00000
2857.00000 799.00000
2857.00000 752.00000
2866.00000 800.00000
2867.00000 752.00000
2892.00000 777.00000
2910.00000 776.00000
2897.00000 802.00000
2896.00000 752.00000
2887.00000 797.00000
2886.00000 756.00000
2910.00000 784.00000
2909.00000 769.00000
2908.00000 793.00000
2907.00000 760.00000
2905.00000 799.00000
2904.00000 755.00000
2901.00000 801.00000
2900.00000 753.00000
2891.00000 801.00000
2891.00000 753.00000
2848.00000 776.00000
2819.00000 776.00000
2839.00000 804.00000
2839.00000 747.00000
2855.00000 798.00000
2855.00000 753.00000
2820.00000 784.00000
2820.00000 768.00000
2823.00000 794.00000
2823.00000 759.00000
2830.00000 802.00000
2829.00000 750.00000
2834.00000 804.00000
2834.00000 748.00000
2848.00000 803.00000
2848.00000 748.00000
2910.00000 776.00000
2954.00000 776.00000
2927.00000 810.00000
2926.00000 739.00000
2904.00000 800.00000
2902.00000 754.00000
2953.00000 785.00000
2953.00000 766.00000
2950.00000 800.00000
2948.00000 753.00000
2941.00000 807.00000
2942.00000 745.00000
2934.00000 810.00000
2934.00000 740.00000
2913.00000 807.00000
2910.00000 743.00000
2820.00000 775.00000
2762.00000 776.00000
2802.00000 819.00000
2800.00000 732.00000
2832.00000 801.00000
2829.00000 750.00000
2766.00000 791.00000
2766.00000 763.00000
2775.00000 808.00000
2772.00000 751.00000
2787.00000 816.00000
2783.00000 739.00000
2794.00000 817.00000
2790.00000 734.00000
2821.00000 813.00000
2822.00000 739.00000
2954.00000 776.00000
3032.00000 775.00000
2983.00000 834.00000
2981.00000 713.00000
2940.00000 808.00000
2940.00000 742.00000
3030.00000 792.00000
3031.00000 757.00000
3021.00000 810.00000
3021.00000 734.00000
3009.00000 822.00000
3009.00000 722.00000
2997.00000 829.00000
2996.00000 717.00000
2950.00000 824.00000
2949.00000 720.00000
2762.00000 776.00000
2648.00000 777.00000
2722.00000 856.00000
2725.00000 696.00000
2782.00000 818.00000
2783.00000 731.00000
2652.00000 802.00000
2652.00000 751.00000
2657.00000 826.00000
2660.00000 729.00000
2675.00000 841.00000
2672.00000 712.00000
2702.00000 853.00000
2688.00000 703.00000
2767.00000 847.00000
2766.00000 707.00000
3033.00000 772.00000
3216.00000 775.00000
3104.00000 888.00000
3104.00000 659.00000
3007.00000 829.00000
3011.00000 712.00000
3212.00000 806.00000
3213.00000 741.00000
3202.00000 842.00000
3202.00000 711.00000
3183.00000 868.00000
3171.00000 675.00000
3138.00000 883.00000
3135.00000 663.00000
3026.00000 870.00000
3029.00000 677.00000
2647.00000 775.00000
2368.00000 776.00000
2533.00000 930.00000
2531.00000 612.00000
2669.00000 845.00000
2687.00000 699.00000
2377.00000 827.00000
2372.00000 727.00000
2393.00000 872.00000
2392.00000 682.00000
2453.00000 914.00000
2453.00000 627.00000
2502.00000 926.00000
2499.00000 616.00000
2647.00000 910.00000
2653.00000 632.00000
3214.00000 772.00000
3670.00000 777.00000
3378.00000 983.00000
3376.00000 545.00000
3163.00000 884.00000
3166.00000 660.00000
3657.00000 844.00000
3657.00000 684.00000
3639.00000 884.00000
3626.00000 640.00000
3534.00000 957.00000
3504.00000 576.00000
3444.00000 979.00000
3440.00000 554.00000
3205.00000 958.00000
3197.00000 581.00000
2363.00000 762.00000
1680.00000 750.00000
2255.00000 1094.00000
2269.00000 449.00000
2525.00000 944.00000
2537.00000 596.00000
1709.00000 866.00000
1705.00000 643.00000
1752.00000 937.00000
1742.00000 585.00000
1977.00000 1060.00000
1983.00000 487.00000
2152.00000 1090.00000
2147.00000 464.00000
2492.00000 1058.00000
2500.00000 486.00000
IMAGE=C:\Eva\Ammonoids\Statistics\Landmarks_s\IMAGES\C13816_FHF310_GMimetus-01.tif
ID=C13816_FHF0310_GyMimet 
LM=176
1453.00000 702.00000
1431.00000 702.00000
1446.00000 726.00000
1446.00000 679.00000
1458.00000 720.00000
1458.00000 685.00000
1432.00000 709.00000
1432.00000 694.00000
1434.00000 718.00000
1435.00000 687.00000
1439.00000 724.00000
1440.00000 681.00000
1442.00000 726.00000
1442.00000 680.00000
1452.00000 725.00000
1452.00000 681.00000
1482.00000 702.00000
1506.00000 702.00000
1491.00000 726.00000
1491.00000 676.00000
1477.00000 720.00000
1477.00000 684.00000
1505.00000 710.00000
1505.00000 694.00000
1502.00000 720.00000
1504.00000 685.00000
1499.00000 724.00000
1499.00000 679.00000
1495.00000 725.00000
1496.00000 677.00000
1483.00000 724.00000
1483.00000 678.00000
1431.00000 703.00000
1398.00000 702.00000
1421.00000 732.00000
1422.00000 672.00000
1438.00000 724.00000
1439.00000 681.00000
1400.00000 710.00000
1399.00000 693.00000
1403.00000 722.00000
1403.00000 685.00000
1410.00000 728.00000
1409.00000 676.00000
1415.00000 731.00000
1414.00000 674.00000
1431.00000 730.00000
1432.00000 675.00000
1506.00000 703.00000
1559.00000 701.00000
1526.00000 743.00000
1524.00000 656.00000
1497.00000 726.00000
1497.00000 676.00000
1558.00000 712.00000
1559.00000 690.00000
1552.00000 731.00000
1552.00000 671.00000
1543.00000 738.00000
1544.00000 662.00000
1535.00000 742.00000
1535.00000 658.00000
1510.00000 740.00000
1505.00000 664.00000
1398.00000 702.00000
1322.00000 702.00000
1368.00000 760.00000
1368.00000 641.00000
1411.00000 730.00000
1410.00000 674.00000
1323.00000 718.00000
1323.00000 687.00000
1330.00000 742.00000
1331.00000 660.00000
1348.00000 758.00000
1346.00000 645.00000
1358.00000 760.00000
1356.00000 641.00000
1400.00000 753.00000
1398.00000 646.00000
1560.00000 701.00000
1670.00000 700.00000
1604.00000 780.00000
1604.00000 615.00000
1546.00000 739.00000
1545.00000 659.00000
1670.00000 721.00000
1667.00000 676.00000
1664.00000 750.00000
1657.00000 646.00000
1643.00000 771.00000
1645.00000 630.00000
1626.00000 778.00000
1626.00000 621.00000
1558.00000 772.00000
1563.00000 631.00000
1320.00000 701.00000
1161.00000 700.00000
1252.00000 811.00000
1250.00000 584.00000
1341.00000 755.00000
1341.00000 646.00000
1167.00000 726.00000
1167.00000 667.00000
1173.00000 760.00000
1176.00000 629.00000
1202.00000 797.00000
1197.00000 603.00000
1229.00000 806.00000
1227.00000 588.00000
1326.00000 798.00000
1314.00000 603.00000
1671.00000 699.00000
1895.00000 700.00000
1754.00000 857.00000
1750.00000 545.00000
1642.00000 783.00000
1648.00000 620.00000
1888.00000 753.00000
1893.00000 661.00000
1866.00000 825.00000
1880.00000 617.00000
1822.00000 851.00000
1840.00000 564.00000
1782.00000 854.00000
1790.00000 548.00000
1663.00000 837.00000
1672.00000 567.00000
1159.00000 701.00000
826.00000 701.00000
1027.00000 918.00000
1026.00000 476.00000
1191.00000 812.00000
1199.00000 581.00000
828.00000 761.00000
832.00000 637.00000
854.00000 852.00000
845.00000 579.00000
915.00000 897.00000
908.00000 514.00000
966.00000 909.00000
961.00000 486.00000
1168.00000 893.00000
1147.00000 496.00000
1893.00000 698.00000
2414.00000 697.00000
2049.00000 1027.00000
2045.00000 396.00000
1810.00000 860.00000
1814.00000 543.00000
2400.00000 775.00000
2390.00000 616.00000
2385.00000 894.00000
2377.00000 523.00000
2283.00000 978.00000
2283.00000 429.00000
2156.00000 1020.00000
2151.00000 402.00000
1868.00000 983.00000
1850.00000 441.00000
825.00000 697.00000
12.00000 687.00000
630.00000 1208.00000
618.00000 178.00000
1004.00000 918.00000
1011.00000 460.00000
53.00000 803.00000
54.00000 551.00000
99.00000 961.00000
90.00000 433.00000
300.00000 1120.00000
299.00000 273.00000
476.00000 1189.00000
412.00000 216.00000
874.00000 1140.00000
885.00000 259.00000
IMAGE=C:\Eva\Ammonoids\Statistics\Landmarks_s\IMAGES\C12382_FHR1111_FNevad-01.tif
ID=C12382_FHR1111_FrNevad 
LM=176
1462.00000 662.00000
1441.00000 663.00000
1457.00000 688.00000
1457.00000 636.00000
1466.00000 685.00000
1465.00000 639.00000
1442.00000 670.00000
1442.00000 655.00000
1445.00000 679.00000
1444.00000 646.00000
1451.00000 686.00000
1449.00000 639.00000
1454.00000 688.00000
1452.00000 637.00000
1462.00000 687.00000
1461.00000 637.00000
1489.00000 661.00000
1509.00000 662.00000
1492.00000 690.00000
1492.00000 637.00000
1481.00000 687.00000
1482.00000 641.00000
1508.00000 669.00000
1508.00000 655.00000
1506.00000 680.00000
1506.00000 647.00000
1501.00000 687.00000
1500.00000 640.00000
1497.00000 690.00000
1496.00000 638.00000
1487.00000 690.00000
1487.00000 638.00000
1441.00000 663.00000
1410.00000 663.00000
1431.00000 694.00000
1431.00000 630.00000
1448.00000 684.00000
1448.00000 639.00000
1411.00000 672.00000
1411.00000 651.00000
1416.00000 686.00000
1415.00000 640.00000
1423.00000 691.00000
1422.00000 633.00000
1427.00000 693.00000
1426.00000 632.00000
1441.00000 692.00000
1441.00000 633.00000
1509.00000 662.00000
1558.00000 662.00000
1523.00000 704.00000
1524.00000 623.00000
1499.00000 689.00000
1499.00000 639.00000
1557.00000 673.00000
1556.00000 648.00000
1552.00000 688.00000
1551.00000 637.00000
1539.00000 700.00000
1542.00000 628.00000
1530.00000 703.00000
1533.00000 624.00000
1508.00000 701.00000
1507.00000 628.00000
1410.00000 663.00000
1341.00000 663.00000
1381.00000 719.00000
1380.00000 605.00000
1420.00000 689.00000
1419.00000 637.00000
1344.00000 677.00000
1344.00000 645.00000
1351.00000 695.00000
1349.00000 629.00000
1364.00000 715.00000
1363.00000 613.00000
1372.00000 718.00000
1371.00000 608.00000
1413.00000 711.00000
1412.00000 614.00000
1557.00000 661.00000
1657.00000 662.00000
1599.00000 740.00000
1600.00000 583.00000
1544.00000 698.00000
1542.00000 627.00000
1656.00000 684.00000
1654.00000 635.00000
1649.00000 709.00000
1647.00000 608.00000
1630.00000 731.00000
1626.00000 592.00000
1614.00000 736.00000
1614.00000 585.00000
1557.00000 729.00000
1556.00000 596.00000
1341.00000 664.00000
1195.00000 662.00000
1281.00000 766.00000
1280.00000 557.00000
1361.00000 715.00000
1362.00000 616.00000
1199.00000 689.00000
1200.00000 633.00000
1216.00000 732.00000
1220.00000 587.00000
1246.00000 757.00000
1242.00000 567.00000
1265.00000 763.00000
1263.00000 562.00000
1340.00000 754.00000
1338.00000 570.00000
1658.00000 661.00000
1877.00000 662.00000
1743.00000 802.00000
1740.00000 522.00000
1637.00000 729.00000
1627.00000 590.00000
1873.00000 697.00000
1871.00000 627.00000
1861.00000 749.00000
1849.00000 570.00000
1818.00000 786.00000
1818.00000 537.00000
1779.00000 800.00000
1780.00000 528.00000
1659.00000 785.00000
1656.00000 544.00000
1193.00000 661.00000
853.00000 662.00000
1041.00000 865.00000
1037.00000 446.00000
1245.00000 763.00000
1246.00000 552.00000
864.00000 718.00000
862.00000 603.00000
877.00000 781.00000
875.00000 539.00000
926.00000 834.00000
919.00000 485.00000
981.00000 863.00000
965.00000 455.00000
1201.00000 830.00000
1194.00000 470.00000
1879.00000 658.00000
2406.00000 662.00000
2039.00000 967.00000
2029.00000 356.00000
1792.00000 804.00000
1800.00000 516.00000
2382.00000 739.00000
2392.00000 566.00000
2323.00000 890.00000
2356.00000 476.00000
2205.00000 960.00000
2214.00000 372.00000
2116.00000 966.00000
2117.00000 364.00000
1839.00000 926.00000
1855.00000 414.00000
856.00000 656.00000
99.00000 661.00000
675.00000 1139.00000
678.00000 176.00000
1040.00000 878.00000
1040.00000 419.00000
121.00000 782.00000
137.00000 524.00000
191.00000 974.00000
188.00000 362.00000
353.00000 1083.00000
350.00000 218.00000
522.00000 1124.00000
477.00000 184.00000
952.00000 1078.00000
951.00000 264.00000
IMAGE=C:\Eva\Ammonoids\Statistics\Landmarks_s\IMAGES\C12458_FHR1111_FNevad-01.tif
ID=C12458_FHR1111_FrNevad 
LM=176
4348.00000 1122.00000
4329.00000 1122.00000
4347.00000 1150.00000
4348.00000 1095.00000
4355.00000 1146.00000
4355.00000 1099.00000
4330.00000 1129.00000
4331.00000 1114.00000
4333.00000 1138.00000
4334.00000 1105.00000
4336.00000 1146.00000
4338.00000 1100.00000
4341.00000 1149.00000
4341.00000 1096.00000
4352.00000 1149.00000
4352.00000 1096.00000
4379.00000 1122.00000
4402.00000 1121.00000
4380.00000 1151.00000
4383.00000 1093.00000
4372.00000 1144.00000
4372.00000 1100.00000
4401.00000 1129.00000
4401.00000 1113.00000
4398.00000 1140.00000
4398.00000 1103.00000
4393.00000 1146.00000
4393.00000 1097.00000
4389.00000 1149.00000
4389.00000 1094.00000
4376.00000 1148.00000
4377.00000 1095.00000
4331.00000 1122.00000
4301.00000 1122.00000
4327.00000 1154.00000
4325.00000 1090.00000
4341.00000 1148.00000
4344.00000 1096.00000
4302.00000 1131.00000
4304.00000 1113.00000
4307.00000 1144.00000
4308.00000 1100.00000
4314.00000 1151.00000
4313.00000 1094.00000
4319.00000 1153.00000
4319.00000 1091.00000
4334.00000 1152.00000
4335.00000 1091.00000
4402.00000 1121.00000
4460.00000 1122.00000
4420.00000 1170.00000
4420.00000 1078.00000
4389.00000 1149.00000
4391.00000 1095.00000
4459.00000 1134.00000
4459.00000 1108.00000
4454.00000 1151.00000
4451.00000 1092.00000
4443.00000 1164.00000
4440.00000 1083.00000
4433.00000 1169.00000
4431.00000 1079.00000
4403.00000 1165.00000
4403.00000 1085.00000
4302.00000 1122.00000
4224.00000 1123.00000
4282.00000 1179.00000
4283.00000 1070.00000
4319.00000 1153.00000
4319.00000 1091.00000
4228.00000 1139.00000
4227.00000 1108.00000
4236.00000 1162.00000
4237.00000 1082.00000
4251.00000 1175.00000
4254.00000 1074.00000
4266.00000 1178.00000
4270.00000 1071.00000
4311.00000 1172.00000
4312.00000 1077.00000
4461.00000 1122.00000
4572.00000 1122.00000
4494.00000 1209.00000
4494.00000 1045.00000
4430.00000 1172.00000
4433.00000 1079.00000
4570.00000 1150.00000
4567.00000 1097.00000
4555.00000 1184.00000
4549.00000 1071.00000
4533.00000 1202.00000
4535.00000 1058.00000
4516.00000 1207.00000
4517.00000 1048.00000
4450.00000 1198.00000
4449.00000 1057.00000
4224.00000 1123.00000
4005.00000 1122.00000
4150.00000 1247.00000
4141.00000 1002.00000
4245.00000 1176.00000
4246.00000 1069.00000
4012.00000 1153.00000
4008.00000 1088.00000
4021.00000 1185.00000
4020.00000 1057.00000
4046.00000 1220.00000
4049.00000 1023.00000
4100.00000 1244.00000
4088.00000 1010.00000
4225.00000 1223.00000
4223.00000 1027.00000
4573.00000 1122.00000
4829.00000 1122.00000
4664.00000 1300.00000
4664.00000 969.00000
4529.00000 1203.00000
4524.00000 1049.00000
4826.00000 1162.00000
4824.00000 1077.00000
4799.00000 1235.00000
4798.00000 1018.00000
4752.00000 1277.00000
4756.00000 987.00000
4707.00000 1293.00000
4710.00000 972.00000
4561.00000 1267.00000
4560.00000 988.00000
4005.00000 1121.00000
3649.00000 1118.00000
3912.00000 1357.00000
3918.00000 892.00000
4081.00000 1243.00000
4086.00000 1009.00000
3659.00000 1184.00000
3664.00000 1057.00000
3688.00000 1273.00000
3710.00000 949.00000
3794.00000 1339.00000
3785.00000 909.00000
3867.00000 1353.00000
3859.00000 894.00000
4039.00000 1316.00000
4035.00000 920.00000
4825.00000 1124.00000
5450.00000 1147.00000
4972.00000 1445.00000
4972.00000 823.00000
4675.00000 1302.00000
4664.00000 958.00000
5443.00000 1215.00000
5445.00000 1081.00000
5423.00000 1293.00000
5417.00000 1017.00000
5263.00000 1386.00000
5269.00000 900.00000
5099.00000 1437.00000
5093.00000 843.00000
4725.00000 1401.00000
4708.00000 866.00000
3643.00000 1123.00000
2581.00000 1122.00000
3582.00000 1603.00000
3579.00000 623.00000
3986.00000 1339.00000
3997.00000 897.00000
2602.00000 1222.00000
2603.00000 1038.00000
2627.00000 1269.00000
2627.00000 974.00000
3060.00000 1529.00000
3047.00000 707.00000
3417.00000 1595.00000
3324.00000 641.00000
3920.00000 1546.00000
3912.00000 679.00000
IMAGE=C:\Eva\Ammonoids\Statistics\Landmarks_s\IMAGES\C9946_FHS151_PDunni-01.tif
ID=C09946_FHS0151_PaDunni 
LM=176
1486.00000 891.00000
1465.00000 891.00000
1480.00000 916.00000
1481.00000 866.00000
1489.00000 914.00000
1489.00000 869.00000
1466.00000 898.00000
1466.00000 885.00000
1468.00000 907.00000
1468.00000 877.00000
1473.00000 913.00000
1472.00000 868.00000
1476.00000 915.00000
1476.00000 867.00000
1484.00000 915.00000
1484.00000 867.00000
1512.00000 891.00000
1534.00000 891.00000
1518.00000 918.00000
1517.00000 865.00000
1505.00000 915.00000
1506.00000 870.00000
1533.00000 898.00000
1533.00000 883.00000
1531.00000 907.00000
1530.00000 875.00000
1527.00000 914.00000
1526.00000 869.00000
1523.00000 916.00000
1522.00000 866.00000
1512.00000 918.00000
1511.00000 866.00000
1465.00000 891.00000
1433.00000 891.00000
1454.00000 919.00000
1455.00000 860.00000
1471.00000 911.00000
1472.00000 870.00000
1434.00000 900.00000
1434.00000 883.00000
1438.00000 909.00000
1438.00000 873.00000
1445.00000 917.00000
1443.00000 866.00000
1448.00000 918.00000
1449.00000 862.00000
1465.00000 918.00000
1465.00000 863.00000
1534.00000 891.00000
1580.00000 891.00000
1548.00000 930.00000
1548.00000 852.00000
1524.00000 915.00000
1525.00000 868.00000
1578.00000 902.00000
1579.00000 880.00000
1573.00000 917.00000
1571.00000 863.00000
1566.00000 924.00000
1566.00000 859.00000
1558.00000 929.00000
1558.00000 854.00000
1535.00000 928.00000
1532.00000 858.00000
1433.00000 891.00000
1372.00000 891.00000
1414.00000 945.00000
1414.00000 839.00000
1446.00000 919.00000
1444.00000 864.00000
1374.00000 905.00000
1373.00000 877.00000
1379.00000 923.00000
1381.00000 857.00000
1393.00000 940.00000
1392.00000 846.00000
1405.00000 944.00000
1403.00000 841.00000
1439.00000 938.00000
1438.00000 848.00000
1580.00000 891.00000
1675.00000 890.00000
1619.00000 963.00000
1618.00000 825.00000
1566.00000 923.00000
1567.00000 857.00000
1674.00000 909.00000
1673.00000 867.00000
1666.00000 934.00000
1663.00000 845.00000
1650.00000 954.00000
1649.00000 834.00000
1636.00000 959.00000
1637.00000 830.00000
1577.00000 955.00000
1580.00000 837.00000
1372.00000 891.00000
1235.00000 890.00000
1316.00000 986.00000
1316.00000 798.00000
1388.00000 937.00000
1388.00000 846.00000
1238.00000 918.00000
1239.00000 862.00000
1252.00000 958.00000
1245.00000 833.00000
1278.00000 979.00000
1270.00000 807.00000
1296.00000 984.00000
1290.00000 798.00000
1371.00000 971.00000
1366.00000 813.00000
1675.00000 890.00000
1890.00000 892.00000
1749.00000 1024.00000
1749.00000 772.00000
1655.00000 954.00000
1658.00000 830.00000
1884.00000 934.00000
1884.00000 859.00000
1873.00000 961.00000
1878.00000 836.00000
1836.00000 1000.00000
1836.00000 798.00000
1793.00000 1020.00000
1802.00000 778.00000
1676.00000 1008.00000
1678.00000 791.00000
1236.00000 890.00000
905.00000 886.00000
1128.00000 1069.00000
1122.00000 712.00000
1273.00000 983.00000
1283.00000 795.00000
914.00000 944.00000
912.00000 830.00000
947.00000 1002.00000
937.00000 785.00000
1013.00000 1051.00000
989.00000 752.00000
1062.00000 1061.00000
1049.00000 721.00000
1252.00000 1042.00000
1246.00000 738.00000
1891.00000 893.00000
2407.00000 893.00000
1973.00000 1140.00000
1970.00000 644.00000
1769.00000 1035.00000
1763.00000 757.00000
2395.00000 962.00000
2390.00000 806.00000
2359.00000 1045.00000
2348.00000 747.00000
2215.00000 1112.00000
2191.00000 671.00000
2069.00000 1136.00000
2062.00000 653.00000
1800.00000 1120.00000
1807.00000 681.00000
901.00000 889.00000
27.00000 890.00000
940.00000 1268.00000
947.00000 512.00000
1204.00000 1078.00000
1207.00000 710.00000
66.00000 999.00000
65.00000 778.00000
151.00000 1092.00000
116.00000 728.00000
461.00000 1218.00000
460.00000 560.00000
738.00000 1259.00000
699.00000 522.00000
1169.00000 1244.00000
1162.00000 543.00000
IMAGE=C:\Eva\Ammonoids\Statistics\Landmarks_s\IMAGES\C15005_FHF310_GMimetus-01.tif
ID=C15005_FHF0310_GyMimet 
LM=176
1762.00000 699.00000
1736.00000 699.00000
1753.00000 721.00000
1753.00000 675.00000
1766.00000 717.00000
1767.00000 680.00000
1737.00000 705.00000
1737.00000 691.00000
1740.00000 714.00000
1739.00000 683.00000
1745.00000 719.00000
1745.00000 678.00000
1748.00000 721.00000
1748.00000 676.00000
1760.00000 721.00000
1760.00000 676.00000
1791.00000 700.00000
1824.00000 700.00000
1803.00000 726.00000
1804.00000 674.00000
1785.00000 720.00000
1786.00000 679.00000
1823.00000 707.00000
1823.00000 693.00000
1821.00000 716.00000
1820.00000 684.00000
1816.00000 721.00000
1816.00000 679.00000
1811.00000 725.00000
1812.00000 676.00000
1792.00000 725.00000
1794.00000 676.00000
1735.00000 698.00000
1688.00000 699.00000
1719.00000 735.00000
1718.00000 663.00000
1742.00000 717.00000
1741.00000 681.00000
1690.00000 711.00000
1690.00000 688.00000
1696.00000 725.00000
1696.00000 674.00000
1706.00000 732.00000
1704.00000 668.00000
1712.00000 733.00000
1711.00000 664.00000
1734.00000 729.00000
1733.00000 667.00000
1823.00000 700.00000
1888.00000 700.00000
1847.00000 744.00000
1847.00000 659.00000
1811.00000 726.00000
1812.00000 675.00000
1886.00000 712.00000
1886.00000 687.00000
1880.00000 725.00000
1880.00000 671.00000
1870.00000 738.00000
1871.00000 664.00000
1857.00000 742.00000
1858.00000 660.00000
1823.00000 739.00000
1822.00000 667.00000
1687.00000 699.00000
1588.00000 698.00000
1642.00000 768.00000
1641.00000 624.00000
1703.00000 732.00000
1704.00000 663.00000
1590.00000 715.00000
1591.00000 679.00000
1594.00000 736.00000
1598.00000 654.00000
1611.00000 759.00000
1611.00000 631.00000
1623.00000 767.00000
1626.00000 628.00000
1687.00000 756.00000
1691.00000 635.00000
1889.00000 700.00000
2028.00000 699.00000
1948.00000 798.00000
1948.00000 604.00000
1867.00000 740.00000
1866.00000 659.00000
2026.00000 725.00000
2025.00000 669.00000
2013.00000 764.00000
2016.00000 629.00000
1994.00000 785.00000
1999.00000 610.00000
1975.00000 793.00000
1980.00000 607.00000
1886.00000 782.00000
1889.00000 623.00000
1587.00000 697.00000
1378.00000 699.00000
1496.00000 823.00000
1493.00000 552.00000
1609.00000 763.00000
1617.00000 630.00000
1382.00000 729.00000
1382.00000 663.00000
1389.00000 766.00000
1390.00000 627.00000
1430.00000 805.00000
1419.00000 585.00000
1458.00000 813.00000
1450.00000 564.00000
1589.00000 803.00000
1587.00000 574.00000
2029.00000 697.00000
2334.00000 700.00000
2137.00000 876.00000
2135.00000 512.00000
1994.00000 792.00000
1998.00000 602.00000
2326.00000 750.00000
2329.00000 629.00000
2292.00000 827.00000
2296.00000 567.00000
2236.00000 866.00000
2244.00000 527.00000
2180.00000 875.00000
2190.00000 519.00000
2025.00000 860.00000
2020.00000 540.00000
1379.00000 696.00000
920.00000 698.00000
1200.00000 953.00000
1203.00000 429.00000
1446.00000 818.00000
1457.00000 550.00000
937.00000 776.00000
934.00000 618.00000
969.00000 851.00000
958.00000 529.00000
1061.00000 924.00000
1050.00000 462.00000
1116.00000 944.00000
1116.00000 450.00000
1403.00000 910.00000
1403.00000 475.00000
2336.00000 700.00000
2929.00000 699.00000
2529.00000 1093.00000
2526.00000 277.00000
2219.00000 886.00000
2225.00000 515.00000
2894.00000 805.00000
2898.00000 598.00000
2888.00000 895.00000
2879.00000 473.00000
2791.00000 1024.00000
2781.00000 373.00000
2667.00000 1080.00000
2651.00000 295.00000
2289.00000 1047.00000
2313.00000 367.00000
919.00000 694.00000
30.00000 637.00000
780.00000 1352.00000
776.00000 45.00000
1189.00000 966.00000
1192.00000 397.00000
68.00000 803.00000
108.00000 441.00000
90.00000 1004.00000
137.00000 312.00000
442.00000 1250.00000
456.00000 126.00000
590.00000 1324.00000
602.00000 88.00000
1066.00000 1223.00000
1085.00000 192.00000
IMAGE=C:\Eva\Ammonoids\Statistics\Landmarks_s\IMAGES\C12391_FHR1111_FNevad-01.tif
ID=C12391_FHR1111_FrNevad 
LM=176
2224.00000 1045.00000
2204.00000 1044.00000
2220.00000 1069.00000
2218.00000 1023.00000
2231.00000 1064.00000
2229.00000 1026.00000
2204.00000 1050.00000
2205.00000 1037.00000
2206.00000 1059.00000
2207.00000 1031.00000
2211.00000 1066.00000
2211.00000 1026.00000
2215.00000 1068.00000
2214.00000 1024.00000
2226.00000 1068.00000
2224.00000 1024.00000
2249.00000 1044.00000
2280.00000 1045.00000
2261.00000 1069.00000
2260.00000 1018.00000
2245.00000 1063.00000
2244.00000 1025.00000
2280.00000 1053.00000
2280.00000 1037.00000
2277.00000 1061.00000
2277.00000 1029.00000
2273.00000 1064.00000
2272.00000 1024.00000
2269.00000 1068.00000
2267.00000 1020.00000
2251.00000 1068.00000
2251.00000 1020.00000
2203.00000 1044.00000
2166.00000 1045.00000
2187.00000 1075.00000
2188.00000 1013.00000
2209.00000 1065.00000
2209.00000 1027.00000
2167.00000 1055.00000
2167.00000 1034.00000
2171.00000 1066.00000
2171.00000 1024.00000
2176.00000 1071.00000
2176.00000 1017.00000
2181.00000 1074.00000
2181.00000 1014.00000
2200.00000 1073.00000
2202.00000 1018.00000
2280.00000 1044.00000
2338.00000 1043.00000
2300.00000 1087.00000
2299.00000 1004.00000
2269.00000 1068.00000
2270.00000 1022.00000
2337.00000 1054.00000
2336.00000 1029.00000
2329.00000 1071.00000
2327.00000 1015.00000
2318.00000 1082.00000
2316.00000 1008.00000
2309.00000 1086.00000
2307.00000 1005.00000
2281.00000 1083.00000
2280.00000 1009.00000
2166.00000 1045.00000
2076.00000 1044.00000
2128.00000 1106.00000
2129.00000 982.00000
2178.00000 1076.00000
2176.00000 1015.00000
2080.00000 1064.00000
2081.00000 1023.00000
2091.00000 1085.00000
2091.00000 1004.00000
2103.00000 1096.00000
2102.00000 992.00000
2115.00000 1103.00000
2115.00000 986.00000
2168.00000 1100.00000
2167.00000 993.00000
2337.00000 1043.00000
2465.00000 1044.00000
2386.00000 1127.00000
2387.00000 961.00000
2325.00000 1082.00000
2321.00000 1008.00000
2463.00000 1065.00000
2463.00000 1018.00000
2452.00000 1098.00000
2450.00000 991.00000
2424.00000 1120.00000
2431.00000 970.00000
2405.00000 1125.00000
2411.00000 963.00000
2339.00000 1117.00000
2338.00000 974.00000
2075.00000 1044.00000
1878.00000 1044.00000
1997.00000 1179.00000
1996.00000 908.00000
2102.00000 1103.00000
2103.00000 991.00000
1879.00000 1078.00000
1885.00000 1003.00000
1894.00000 1124.00000
1899.00000 961.00000
1936.00000 1167.00000
1938.00000 923.00000
1964.00000 1177.00000
1966.00000 915.00000
2080.00000 1161.00000
2074.00000 934.00000
2465.00000 1042.00000
2763.00000 1054.00000
2562.00000 1228.00000
2577.00000 862.00000
2424.00000 1131.00000
2430.00000 963.00000
2760.00000 1104.00000
2758.00000 998.00000
2735.00000 1190.00000
2741.00000 944.00000
2666.00000 1220.00000
2691.00000 897.00000
2624.00000 1225.00000
2643.00000 877.00000
2453.00000 1211.00000
2466.00000 899.00000
1877.00000 1046.00000
1401.00000 1060.00000
1781.00000 1322.00000
1762.00000 770.00000
1971.00000 1187.00000
1972.00000 898.00000
1423.00000 1151.00000
1418.00000 948.00000
1455.00000 1221.00000
1452.00000 862.00000
1574.00000 1307.00000
1584.00000 793.00000
1689.00000 1322.00000
1679.00000 782.00000
1937.00000 1282.00000
1937.00000 819.00000
2766.00000 1053.00000
3606.00000 1043.00000
2833.00000 1451.00000
2833.00000 659.00000
2517.00000 1236.00000
2525.00000 853.00000
3584.00000 1155.00000
3574.00000 931.00000
3514.00000 1264.00000
3526.00000 876.00000
3305.00000 1388.00000
3310.00000 733.00000
3047.00000 1445.00000
3101.00000 679.00000
2583.00000 1411.00000
2564.00000 710.00000
1396.00000 1039.00000
65.00000 1041.00000
1580.00000 1646.00000
1570.00000 428.00000
1912.00000 1324.00000
1906.00000 785.00000
123.00000 1224.00000
121.00000 858.00000
325.00000 1400.00000
249.00000 718.00000
825.00000 1566.00000
804.00000 531.00000
1244.00000 1627.00000
1120.00000 464.00000
1859.00000 1593.00000
1857.00000 482.00000
IMAGE=C:\Eva\Ammonoids\Statistics\Landmarks_s\IMAGES\C12264_FHR755_GBlake-01.tif
ID=C12264_FHR0755_GyBlake 
LM=176
1926.00000 729.00000
1909.00000 729.00000
1923.00000 752.00000
1922.00000 702.00000
1934.00000 750.00000
1934.00000 707.00000
1910.00000 736.00000
1909.00000 722.00000
1912.00000 744.00000
1911.00000 714.00000
1916.00000 750.00000
1914.00000 707.00000
1919.00000 752.00000
1917.00000 704.00000
1929.00000 752.00000
1928.00000 702.00000
1958.00000 730.00000
1985.00000 729.00000
1967.00000 754.00000
1966.00000 703.00000
1952.00000 748.00000
1952.00000 709.00000
1984.00000 737.00000
1984.00000 721.00000
1982.00000 747.00000
1980.00000 711.00000
1978.00000 751.00000
1978.00000 707.00000
1973.00000 753.00000
1973.00000 705.00000
1959.00000 753.00000
1958.00000 705.00000
1908.00000 730.00000
1867.00000 728.00000
1893.00000 759.00000
1892.00000 698.00000
1918.00000 751.00000
1913.00000 706.00000
1868.00000 738.00000
1868.00000 718.00000
1873.00000 751.00000
1872.00000 710.00000
1883.00000 757.00000
1880.00000 701.00000
1888.00000 759.00000
1886.00000 699.00000
1906.00000 758.00000
1907.00000 700.00000
1985.00000 729.00000
2045.00000 727.00000
2009.00000 774.00000
2008.00000 683.00000
1979.00000 752.00000
1977.00000 706.00000
2045.00000 740.00000
2044.00000 709.00000
2039.00000 760.00000
2036.00000 696.00000
2028.00000 770.00000
2028.00000 688.00000
2018.00000 774.00000
2020.00000 685.00000
1990.00000 769.00000
1989.00000 689.00000
1867.00000 728.00000
1761.00000 724.00000
1828.00000 793.00000
1828.00000 659.00000
1879.00000 757.00000
1879.00000 700.00000
1766.00000 747.00000
1764.00000 710.00000
1779.00000 770.00000
1776.00000 684.00000
1801.00000 786.00000
1792.00000 669.00000
1816.00000 792.00000
1808.00000 662.00000
1867.00000 785.00000
1866.00000 670.00000
2045.00000 727.00000
2191.00000 728.00000
2106.00000 819.00000
2109.00000 638.00000
2034.00000 768.00000
2034.00000 691.00000
2186.00000 760.00000
2182.00000 700.00000
2167.00000 796.00000
2168.00000 667.00000
2144.00000 813.00000
2151.00000 651.00000
2125.00000 816.00000
2129.00000 640.00000
2051.00000 807.00000
2052.00000 654.00000
1760.00000 723.00000
1540.00000 727.00000
1684.00000 858.00000
1683.00000 587.00000
1798.00000 786.00000
1801.00000 659.00000
1546.00000 763.00000
1544.00000 689.00000
1561.00000 799.00000
1560.00000 646.00000
1610.00000 842.00000
1595.00000 611.00000
1646.00000 854.00000
1637.00000 593.00000
1775.00000 837.00000
1766.00000 611.00000
2190.00000 726.00000
2483.00000 734.00000
2302.00000 940.00000
2302.00000 524.00000
2135.00000 820.00000
2141.00000 636.00000
2479.00000 769.00000
2478.00000 678.00000
2469.00000 825.00000
2470.00000 631.00000
2429.00000 903.00000
2427.00000 578.00000
2357.00000 937.00000
2370.00000 541.00000
2175.00000 904.00000
2171.00000 555.00000
1540.00000 725.00000
1086.00000 729.00000
1423.00000 1036.00000
1422.00000 419.00000
1656.00000 858.00000
1654.00000 581.00000
1109.00000 807.00000
1107.00000 662.00000
1141.00000 928.00000
1126.00000 570.00000
1233.00000 1010.00000
1216.00000 466.00000
1322.00000 1026.00000
1318.00000 438.00000
1597.00000 983.00000
1606.00000 449.00000
2482.00000 728.00000
3191.00000 727.00000
2572.00000 1169.00000
2573.00000 278.00000
2303.00000 934.00000
2324.00000 524.00000
3154.00000 832.00000
3159.00000 604.00000
3139.00000 991.00000
3098.00000 448.00000
2932.00000 1099.00000
2892.00000 306.00000
2739.00000 1153.00000
2738.00000 295.00000
2376.00000 1128.00000
2370.00000 331.00000
1080.00000 727.00000
44.00000 727.00000
999.00000 1379.00000
998.00000 77.00000
1415.00000 1085.00000
1441.00000 445.00000
116.00000 908.00000
98.00000 550.00000
167.00000 1095.00000
118.00000 411.00000
459.00000 1266.00000
393.00000 182.00000
741.00000 1356.00000
675.00000 108.00000
1357.00000 1311.00000
1379.00000 158.00000
IMAGE=C:\Eva\Ammonoids\Statistics\Landmarks_s\IMAGES\C12541_FHR1125_PMeeki-01.tif
ID=C12541_FHR1125_PaMeeki 
LM=176
3685.00000 982.00000
3671.00000 982.00000
3686.00000 1011.00000
3686.00000 955.00000
3696.00000 1007.00000
3696.00000 957.00000
3672.00000 988.00000
3672.00000 977.00000
3674.00000 998.00000
3674.00000 971.00000
3678.00000 1007.00000
3678.00000 961.00000
3681.00000 1009.00000
3680.00000 957.00000
3690.00000 1010.00000
3692.00000 955.00000
3718.00000 981.00000
3740.00000 981.00000
3725.00000 1010.00000
3723.00000 954.00000
3711.00000 1006.00000
3711.00000 957.00000
3740.00000 990.00000
3739.00000 972.00000
3738.00000 1000.00000
3737.00000 965.00000
3734.00000 1007.00000
3733.00000 959.00000
3729.00000 1009.00000
3729.00000 955.00000
3717.00000 1009.00000
3717.00000 955.00000
3671.00000 982.00000
3642.00000 982.00000
3667.00000 1016.00000
3666.00000 950.00000
3680.00000 1011.00000
3679.00000 956.00000
3643.00000 993.00000
3643.00000 973.00000
3647.00000 1003.00000
3648.00000 961.00000
3652.00000 1011.00000
3653.00000 954.00000
3659.00000 1015.00000
3659.00000 951.00000
3673.00000 1015.00000
3673.00000 951.00000
3739.00000 981.00000
3785.00000 981.00000
3757.00000 1021.00000
3758.00000 942.00000
3732.00000 1007.00000
3731.00000 958.00000
3785.00000 991.00000
3784.00000 971.00000
3781.00000 1006.00000
3780.00000 958.00000
3776.00000 1016.00000
3775.00000 950.00000
3766.00000 1021.00000
3767.00000 945.00000
3744.00000 1018.00000
3742.00000 947.00000
3642.00000 982.00000
3571.00000 982.00000
3619.00000 1043.00000
3619.00000 924.00000
3652.00000 1011.00000
3653.00000 951.00000
3574.00000 999.00000
3575.00000 969.00000
3583.00000 1020.00000
3579.00000 951.00000
3596.00000 1036.00000
3598.00000 933.00000
3607.00000 1040.00000
3607.00000 927.00000
3647.00000 1037.00000
3645.00000 930.00000
3785.00000 981.00000
3887.00000 981.00000
3833.00000 1060.00000
3831.00000 913.00000
3773.00000 1019.00000
3774.00000 947.00000
3888.00000 1001.00000
3884.00000 959.00000
3882.00000 1025.00000
3878.00000 941.00000
3869.00000 1049.00000
3867.00000 925.00000
3853.00000 1057.00000
3855.00000 917.00000
3790.00000 1051.00000
3793.00000 919.00000
3571.00000 981.00000
3417.00000 983.00000
3515.00000 1079.00000
3512.00000 876.00000
3590.00000 1030.00000
3594.00000 934.00000
3423.00000 1009.00000
3424.00000 956.00000
3438.00000 1041.00000
3434.00000 923.00000
3464.00000 1064.00000
3470.00000 887.00000
3486.00000 1075.00000
3491.00000 881.00000
3571.00000 1064.00000
3575.00000 891.00000
3887.00000 981.00000
4128.00000 982.00000
3965.00000 1127.00000
3965.00000 843.00000
3864.00000 1060.00000
3864.00000 919.00000
4125.00000 1022.00000
4118.00000 934.00000
4103.00000 1072.00000
4102.00000 902.00000
4049.00000 1109.00000
4051.00000 861.00000
4010.00000 1123.00000
4006.00000 851.00000
3886.00000 1108.00000
3887.00000 866.00000
3420.00000 983.00000
3054.00000 973.00000
3349.00000 1167.00000
3347.00000 787.00000
3465.00000 1075.00000
3480.00000 874.00000
3057.00000 1022.00000
3061.00000 925.00000
3073.00000 1078.00000
3072.00000 868.00000
3152.00000 1130.00000
3136.00000 821.00000
3243.00000 1160.00000
3212.00000 797.00000
3442.00000 1143.00000
3450.00000 817.00000
4129.00000 981.00000
4712.00000 979.00000
4225.00000 1251.00000
4226.00000 727.00000
3982.00000 1132.00000
3994.00000 848.00000
4700.00000 1064.00000
4693.00000 898.00000
4655.00000 1132.00000
4648.00000 838.00000
4468.00000 1239.00000
4484.00000 758.00000
4333.00000 1249.00000
4329.00000 731.00000
4034.00000 1225.00000
4019.00000 755.00000
3054.00000 975.00000
2106.00000 964.00000
3020.00000 1385.00000
3018.00000 564.00000
3358.00000 1184.00000
3368.00000 771.00000
2118.00000 1049.00000
2115.00000 881.00000
2168.00000 1132.00000
2154.00000 802.00000
2476.00000 1312.00000
2445.00000 634.00000
2788.00000 1369.00000
2677.00000 593.00000
3318.00000 1358.00000
3309.00000 612.00000
IMAGE=C:\Eva\Ammonoids\Statistics\Landmarks_s\IMAGES\C14992_FHF310_GMimetus-01.tif
ID=C14992_FHF0310_GyMimet 
LM=176
3322.00000 1496.00000
3304.00000 1496.00000
3321.00000 1518.00000
3321.00000 1472.00000
3330.00000 1516.00000
3332.00000 1477.00000
3305.00000 1503.00000
3305.00000 1489.00000
3307.00000 1510.00000
3308.00000 1482.00000
3312.00000 1515.00000
3314.00000 1475.00000
3316.00000 1518.00000
3317.00000 1473.00000
3326.00000 1518.00000
3326.00000 1473.00000
3350.00000 1497.00000
3379.00000 1496.00000
3362.00000 1519.00000
3362.00000 1471.00000
3344.00000 1515.00000
3342.00000 1479.00000
3379.00000 1503.00000
3379.00000 1487.00000
3375.00000 1512.00000
3375.00000 1479.00000
3371.00000 1516.00000
3372.00000 1475.00000
3366.00000 1518.00000
3367.00000 1473.00000
3353.00000 1518.00000
3353.00000 1473.00000
3304.00000 1496.00000
3265.00000 1497.00000
3292.00000 1529.00000
3292.00000 1463.00000
3311.00000 1517.00000
3313.00000 1474.00000
3266.00000 1506.00000
3266.00000 1487.00000
3269.00000 1517.00000
3270.00000 1476.00000
3278.00000 1526.00000
3276.00000 1468.00000
3284.00000 1528.00000
3282.00000 1465.00000
3304.00000 1525.00000
3305.00000 1465.00000
3379.00000 1496.00000
3436.00000 1496.00000
3400.00000 1540.00000
3400.00000 1454.00000
3370.00000 1517.00000
3371.00000 1475.00000
3435.00000 1509.00000
3435.00000 1482.00000
3428.00000 1525.00000
3429.00000 1467.00000
3420.00000 1533.00000
3421.00000 1459.00000
3410.00000 1538.00000
3412.00000 1456.00000
3382.00000 1536.00000
3384.00000 1458.00000
3265.00000 1496.00000
3191.00000 1496.00000
3238.00000 1556.00000
3237.00000 1435.00000
3279.00000 1528.00000
3280.00000 1464.00000
3193.00000 1511.00000
3193.00000 1482.00000
3197.00000 1534.00000
3199.00000 1461.00000
3211.00000 1553.00000
3215.00000 1442.00000
3223.00000 1555.00000
3226.00000 1438.00000
3268.00000 1547.00000
3268.00000 1444.00000
3436.00000 1497.00000
3547.00000 1496.00000
3475.00000 1586.00000
3475.00000 1408.00000
3419.00000 1533.00000
3420.00000 1457.00000
3544.00000 1517.00000
3544.00000 1478.00000
3536.00000 1543.00000
3537.00000 1450.00000
3516.00000 1572.00000
3517.00000 1423.00000
3498.00000 1582.00000
3493.00000 1412.00000
3433.00000 1574.00000
3434.00000 1421.00000
3191.00000 1496.00000
3017.00000 1497.00000
3135.00000 1617.00000
3132.00000 1375.00000
3215.00000 1555.00000
3213.00000 1437.00000
3025.00000 1529.00000
3022.00000 1464.00000
3045.00000 1570.00000
3042.00000 1425.00000
3083.00000 1609.00000
3085.00000 1387.00000
3111.00000 1616.00000
3108.00000 1381.00000
3198.00000 1604.00000
3197.00000 1392.00000
3547.00000 1495.00000
3774.00000 1494.00000
3627.00000 1664.00000
3629.00000 1326.00000
3509.00000 1581.00000
3511.00000 1412.00000
3772.00000 1535.00000
3773.00000 1457.00000
3755.00000 1593.00000
3757.00000 1390.00000
3701.00000 1647.00000
3724.00000 1350.00000
3663.00000 1659.00000
3683.00000 1334.00000
3541.00000 1647.00000
3532.00000 1348.00000
3017.00000 1497.00000
2690.00000 1497.00000
2934.00000 1760.00000
2930.00000 1231.00000
3083.00000 1615.00000
3083.00000 1381.00000
2697.00000 1553.00000
2699.00000 1439.00000
2725.00000 1656.00000
2735.00000 1331.00000
2804.00000 1725.00000
2806.00000 1274.00000
2872.00000 1755.00000
2869.00000 1240.00000
3048.00000 1724.00000
3040.00000 1279.00000
3776.00000 1494.00000
4274.00000 1491.00000
3887.00000 1847.00000
3887.00000 1125.00000
3694.00000 1651.00000
3700.00000 1330.00000
4262.00000 1568.00000
4263.00000 1408.00000
4226.00000 1690.00000
4244.00000 1305.00000
4104.00000 1797.00000
4107.00000 1173.00000
3999.00000 1834.00000
4008.00000 1145.00000
3742.00000 1806.00000
3728.00000 1171.00000
2687.00000 1499.00000
1980.00000 1487.00000
2580.00000 2053.00000
2584.00000 955.00000
2869.00000 1771.00000
2863.00000 1254.00000
2013.00000 1650.00000
2006.00000 1339.00000
2102.00000 1865.00000
2074.00000 1161.00000
2244.00000 1987.00000
2280.00000 1037.00000
2440.00000 2038.00000
2448.00000 978.00000
2820.00000 1993.00000
2780.00000 1040.00000
IMAGE=C:\Eva\Ammonoids\Statistics\Landmarks_s\IMAGES\C13248_FH-Neva_FOccid-01.tif
ID=C13248_FH-Neva_FrOccid 
LM=176
1446.00000 728.00000
1428.00000 728.00000
1443.00000 752.00000
1443.00000 704.00000
1453.00000 749.00000
1453.00000 706.00000
1429.00000 735.00000
1429.00000 721.00000
1430.00000 743.00000
1431.00000 714.00000
1436.00000 750.00000
1436.00000 708.00000
1439.00000 752.00000
1439.00000 705.00000
1449.00000 752.00000
1449.00000 704.00000
1474.00000 727.00000
1499.00000 727.00000
1483.00000 755.00000
1484.00000 701.00000
1469.00000 750.00000
1471.00000 706.00000
1499.00000 734.00000
1499.00000 719.00000
1497.00000 745.00000
1497.00000 710.00000
1491.00000 752.00000
1494.00000 706.00000
1487.00000 754.00000
1490.00000 703.00000
1476.00000 755.00000
1478.00000 702.00000
1428.00000 728.00000
1392.00000 729.00000
1413.00000 760.00000
1413.00000 697.00000
1434.00000 750.00000
1434.00000 709.00000
1392.00000 741.00000
1393.00000 716.00000
1397.00000 752.00000
1397.00000 706.00000
1403.00000 757.00000
1403.00000 700.00000
1407.00000 759.00000
1408.00000 698.00000
1427.00000 757.00000
1427.00000 701.00000
1499.00000 727.00000
1554.00000 726.00000
1521.00000 771.00000
1521.00000 680.00000
1494.00000 749.00000
1494.00000 704.00000
1552.00000 734.00000
1553.00000 717.00000
1547.00000 749.00000
1549.00000 704.00000
1541.00000 761.00000
1543.00000 692.00000
1532.00000 767.00000
1535.00000 685.00000
1504.00000 765.00000
1503.00000 687.00000
1392.00000 728.00000
1315.00000 730.00000
1362.00000 786.00000
1360.00000 677.00000
1399.00000 757.00000
1400.00000 701.00000
1317.00000 745.00000
1317.00000 717.00000
1322.00000 763.00000
1324.00000 698.00000
1334.00000 780.00000
1337.00000 682.00000
1347.00000 785.00000
1347.00000 679.00000
1392.00000 779.00000
1391.00000 684.00000
1554.00000 725.00000
1666.00000 726.00000
1598.00000 800.00000
1599.00000 656.00000
1545.00000 762.00000
1544.00000 689.00000
1662.00000 751.00000
1663.00000 700.00000
1650.00000 779.00000
1650.00000 678.00000
1629.00000 797.00000
1635.00000 663.00000
1613.00000 799.00000
1615.00000 657.00000
1556.00000 792.00000
1557.00000 664.00000
1314.00000 730.00000
1161.00000 727.00000
1249.00000 830.00000
1249.00000 629.00000
1332.00000 782.00000
1331.00000 679.00000
1166.00000 759.00000
1171.00000 697.00000
1178.00000 794.00000
1182.00000 668.00000
1205.00000 821.00000
1208.00000 638.00000
1232.00000 828.00000
1229.00000 631.00000
1315.00000 818.00000
1317.00000 642.00000
1666.00000 727.00000
1893.00000 726.00000
1733.00000 863.00000
1735.00000 589.00000
1641.00000 798.00000
1642.00000 661.00000
1885.00000 763.00000
1885.00000 687.00000
1865.00000 811.00000
1858.00000 622.00000
1811.00000 852.00000
1805.00000 599.00000
1776.00000 860.00000
1765.00000 594.00000
1664.00000 841.00000
1663.00000 609.00000
1160.00000 726.00000
832.00000 725.00000
1030.00000 920.00000
1033.00000 542.00000
1193.00000 823.00000
1196.00000 640.00000
842.00000 781.00000
845.00000 673.00000
874.00000 848.00000
877.00000 619.00000
927.00000 894.00000
926.00000 576.00000
975.00000 915.00000
973.00000 551.00000
1164.00000 890.00000
1167.00000 570.00000
1893.00000 725.00000
2352.00000 727.00000
2021.00000 979.00000
2021.00000 468.00000
1806.00000 863.00000
1812.00000 590.00000
2324.00000 804.00000
2324.00000 638.00000
2290.00000 892.00000
2307.00000 584.00000
2201.00000 956.00000
2206.00000 493.00000
2095.00000 973.00000
2104.00000 477.00000
1843.00000 938.00000
1846.00000 505.00000
831.00000 721.00000
102.00000 725.00000
694.00000 1133.00000
692.00000 329.00000
1027.00000 931.00000
1038.00000 536.00000
132.00000 837.00000
148.00000 600.00000
177.00000 976.00000
198.00000 503.00000
358.00000 1073.00000
384.00000 385.00000
568.00000 1125.00000
554.00000 345.00000
977.00000 1082.00000
969.00000 390.00000
IMAGE=C:\Eva\Ammonoids\Statistics\Landmarks_s\IMAGES\C11950_FHR310_GRotell-01.tif
ID=C11950_FHR0310_GyRotel 
LM=176
1898.00000 853.00000
1876.00000 852.00000
1895.00000 880.00000
1895.00000 826.00000
1906.00000 875.00000
1907.00000 830.00000
1877.00000 858.00000
1878.00000 844.00000
1878.00000 868.00000
1880.00000 837.00000
1884.00000 875.00000
1885.00000 830.00000
1889.00000 879.00000
1890.00000 827.00000
1902.00000 879.00000
1902.00000 827.00000
1933.00000 853.00000
1963.00000 853.00000
1941.00000 880.00000
1942.00000 827.00000
1927.00000 873.00000
1927.00000 832.00000
1962.00000 861.00000
1962.00000 843.00000
1959.00000 872.00000
1957.00000 834.00000
1952.00000 878.00000
1953.00000 830.00000
1946.00000 880.00000
1947.00000 829.00000
1933.00000 879.00000
1935.00000 829.00000
1876.00000 852.00000
1836.00000 853.00000
1862.00000 886.00000
1862.00000 821.00000
1883.00000 876.00000
1885.00000 830.00000
1836.00000 863.00000
1837.00000 843.00000
1842.00000 878.00000
1841.00000 831.00000
1850.00000 884.00000
1848.00000 825.00000
1856.00000 886.00000
1855.00000 822.00000
1876.00000 884.00000
1877.00000 824.00000
1963.00000 853.00000
2025.00000 853.00000
1984.00000 903.00000
1984.00000 809.00000
1952.00000 879.00000
1953.00000 830.00000
2024.00000 867.00000
2023.00000 837.00000
2016.00000 888.00000
2015.00000 823.00000
2004.00000 897.00000
2005.00000 814.00000
1994.00000 901.00000
1995.00000 811.00000
1963.00000 896.00000
1963.00000 817.00000
1836.00000 852.00000
1747.00000 852.00000
1799.00000 920.00000
1799.00000 785.00000
1845.00000 883.00000
1848.00000 822.00000
1751.00000 874.00000
1751.00000 832.00000
1761.00000 903.00000
1762.00000 802.00000
1780.00000 916.00000
1779.00000 791.00000
1789.00000 919.00000
1788.00000 787.00000
1839.00000 910.00000
1836.00000 796.00000
2025.00000 852.00000
2158.00000 852.00000
2073.00000 950.00000
2073.00000 761.00000
2011.00000 894.00000
2012.00000 813.00000
2157.00000 878.00000
2156.00000 821.00000
2145.00000 924.00000
2143.00000 785.00000
2121.00000 942.00000
2116.00000 769.00000
2094.00000 949.00000
2097.00000 764.00000
2027.00000 937.00000
2028.00000 775.00000
1747.00000 852.00000
1540.00000 851.00000
1668.00000 984.00000
1668.00000 714.00000
1768.00000 919.00000
1773.00000 788.00000
1550.00000 889.00000
1545.00000 816.00000
1563.00000 936.00000
1564.00000 755.00000
1608.00000 971.00000
1595.00000 730.00000
1637.00000 981.00000
1632.00000 720.00000
1749.00000 962.00000
1753.00000 733.00000
2157.00000 852.00000
2482.00000 852.00000
2266.00000 1046.00000
2264.00000 654.00000
2105.00000 951.00000
2104.00000 761.00000
2466.00000 908.00000
2471.00000 793.00000
2447.00000 971.00000
2448.00000 735.00000
2394.00000 1020.00000
2392.00000 682.00000
2326.00000 1040.00000
2334.00000 663.00000
2138.00000 1017.00000
2142.00000 684.00000
1539.00000 850.00000
1094.00000 856.00000
1383.00000 1111.00000
1382.00000 580.00000
1634.00000 990.00000
1644.00000 703.00000
1117.00000 929.00000
1112.00000 771.00000
1151.00000 1021.00000
1134.00000 676.00000
1245.00000 1086.00000
1229.00000 594.00000
1327.00000 1107.00000
1302.00000 583.00000
1599.00000 1071.00000
1609.00000 614.00000
2484.00000 851.00000
3170.00000 851.00000
2588.00000 1252.00000
2588.00000 466.00000
2263.00000 1055.00000
2277.00000 646.00000
3169.00000 972.00000
3154.00000 748.00000
3127.00000 1071.00000
3113.00000 647.00000
2936.00000 1216.00000
2972.00000 543.00000
2750.00000 1246.00000
2765.00000 477.00000
2314.00000 1210.00000
2327.00000 533.00000
1087.00000 850.00000
41.00000 850.00000
1060.00000 1436.00000
1060.00000 260.00000
1467.00000 1126.00000
1472.00000 560.00000
81.00000 1011.00000
83.00000 690.00000
223.00000 1189.00000
197.00000 541.00000
542.00000 1357.00000
494.00000 362.00000
786.00000 1416.00000
750.00000 294.00000
1392.00000 1381.00000
1397.00000 301.00000
IMAGE=C:\Eva\Ammonoids\Statistics\Landmarks_s\IMAGES\C12906_FHR1410_PDunni-01.tif
ID=C12906_FHR1410_PaDunni 
LM=176
1902.00000 567.00000
1882.00000 566.00000
1898.00000 592.00000
1898.00000 540.00000
1908.00000 589.00000
1907.00000 544.00000
1883.00000 573.00000
1883.00000 559.00000
1887.00000 585.00000
1886.00000 551.00000
1891.00000 590.00000
1890.00000 543.00000
1894.00000 592.00000
1893.00000 541.00000
1903.00000 591.00000
1902.00000 541.00000
1928.00000 566.00000
1952.00000 566.00000
1936.00000 593.00000
1936.00000 539.00000
1922.00000 588.00000
1921.00000 544.00000
1952.00000 575.00000
1952.00000 557.00000
1948.00000 586.00000
1948.00000 548.00000
1945.00000 589.00000
1945.00000 544.00000
1941.00000 592.00000
1941.00000 541.00000
1930.00000 592.00000
1929.00000 540.00000
1882.00000 566.00000
1848.00000 566.00000
1873.00000 596.00000
1872.00000 535.00000
1889.00000 589.00000
1889.00000 545.00000
1850.00000 576.00000
1849.00000 555.00000
1854.00000 586.00000
1853.00000 546.00000
1863.00000 594.00000
1860.00000 539.00000
1867.00000 595.00000
1865.00000 536.00000
1882.00000 594.00000
1883.00000 538.00000
1952.00000 566.00000
2007.00000 566.00000
1973.00000 607.00000
1973.00000 521.00000
1946.00000 589.00000
1945.00000 543.00000
2006.00000 580.00000
2006.00000 551.00000
1998.00000 595.00000
2000.00000 535.00000
1993.00000 602.00000
1993.00000 528.00000
1984.00000 605.00000
1983.00000 522.00000
1958.00000 602.00000
1954.00000 530.00000
1847.00000 566.00000
1770.00000 566.00000
1821.00000 621.00000
1820.00000 505.00000
1859.00000 593.00000
1859.00000 537.00000
1775.00000 585.00000
1775.00000 547.00000
1785.00000 608.00000
1784.00000 523.00000
1801.00000 618.00000
1799.00000 512.00000
1811.00000 619.00000
1807.00000 508.00000
1852.00000 612.00000
1848.00000 512.00000
2007.00000 566.00000
2121.00000 566.00000
2052.00000 649.00000
2051.00000 482.00000
1993.00000 603.00000
1991.00000 526.00000
2120.00000 583.00000
2120.00000 546.00000
2114.00000 614.00000
2114.00000 522.00000
2091.00000 640.00000
2095.00000 495.00000
2074.00000 646.00000
2078.00000 486.00000
2011.00000 637.00000
2008.00000 497.00000
1769.00000 565.00000
1588.00000 567.00000
1706.00000 677.00000
1705.00000 445.00000
1791.00000 616.00000
1794.00000 514.00000
1598.00000 604.00000
1599.00000 523.00000
1622.00000 645.00000
1612.00000 492.00000
1658.00000 669.00000
1649.00000 453.00000
1683.00000 676.00000
1682.00000 448.00000
1776.00000 662.00000
1775.00000 461.00000
2122.00000 566.00000
2412.00000 566.00000
2231.00000 722.00000
2231.00000 410.00000
2084.00000 646.00000
2084.00000 487.00000
2408.00000 609.00000
2406.00000 516.00000
2382.00000 670.00000
2380.00000 466.00000
2326.00000 709.00000
2335.00000 435.00000
2278.00000 720.00000
2288.00000 416.00000
2110.00000 697.00000
2109.00000 439.00000
1588.00000 567.00000
1138.00000 566.00000
1464.00000 788.00000
1462.00000 333.00000
1672.00000 683.00000
1675.00000 434.00000
1151.00000 629.00000
1147.00000 498.00000
1186.00000 704.00000
1161.00000 431.00000
1295.00000 762.00000
1261.00000 365.00000
1389.00000 783.00000
1355.00000 346.00000
1644.00000 760.00000
1629.00000 371.00000
2412.00000 566.00000
3165.00000 564.00000
2552.00000 908.00000
2549.00000 247.00000
2211.00000 732.00000
2223.00000 405.00000
3148.00000 651.00000
3137.00000 473.00000
3097.00000 751.00000
3102.00000 391.00000
2889.00000 871.00000
2915.00000 297.00000
2716.00000 899.00000
2754.00000 260.00000
2275.00000 851.00000
2270.00000 294.00000
1135.00000 559.00000
54.00000 569.00000
1168.00000 1077.00000
1165.00000 45.00000
1549.00000 793.00000
1525.00000 326.00000
109.00000 718.00000
116.00000 413.00000
235.00000 902.00000
195.00000 255.00000
571.00000 1043.00000
539.00000 124.00000
939.00000 1074.00000
825.00000 70.00000
1463.00000 1032.00000
1463.00000 93.00000
IMAGE=C:\Eva\Ammonoids\Statistics\Landmarks_s\IMAGES\C12245_FHR755_Gblakei-01.tif
ID=C12245_FHR0755_GyBlake 
LM=176
2007.00000 791.00000
1986.00000 791.00000
2002.00000 821.00000
2002.00000 760.00000
2014.00000 815.00000
2014.00000 766.00000
1987.00000 798.00000
1987.00000 785.00000
1989.00000 809.00000
1988.00000 775.00000
1993.00000 817.00000
1993.00000 764.00000
1997.00000 820.00000
1996.00000 762.00000
2009.00000 820.00000
2009.00000 762.00000
2042.00000 790.00000
2069.00000 791.00000
2051.00000 822.00000
2050.00000 761.00000
2035.00000 816.00000
2034.00000 766.00000
2068.00000 800.00000
2068.00000 779.00000
2066.00000 810.00000
2066.00000 769.00000
2061.00000 819.00000
2061.00000 764.00000
2056.00000 821.00000
2056.00000 761.00000
2041.00000 821.00000
2042.00000 762.00000
1986.00000 791.00000
1938.00000 790.00000
1971.00000 830.00000
1972.00000 743.00000
1992.00000 818.00000
1997.00000 760.00000
1939.00000 801.00000
1939.00000 778.00000
1945.00000 816.00000
1945.00000 761.00000
1953.00000 825.00000
1954.00000 749.00000
1962.00000 829.00000
1960.00000 744.00000
1984.00000 828.00000
1986.00000 747.00000
2069.00000 791.00000
2134.00000 790.00000
2098.00000 837.00000
2098.00000 740.00000
2062.00000 818.00000
2061.00000 763.00000
2133.00000 803.00000
2133.00000 774.00000
2128.00000 816.00000
2127.00000 757.00000
2119.00000 830.00000
2118.00000 748.00000
2107.00000 835.00000
2108.00000 741.00000
2076.00000 833.00000
2078.00000 746.00000
1938.00000 789.00000
1846.00000 788.00000
1902.00000 852.00000
1902.00000 723.00000
1951.00000 824.00000
1952.00000 750.00000
1850.00000 810.00000
1849.00000 766.00000
1860.00000 832.00000
1855.00000 746.00000
1876.00000 847.00000
1871.00000 731.00000
1889.00000 851.00000
1886.00000 725.00000
1937.00000 844.00000
1935.00000 730.00000
2134.00000 790.00000
2283.00000 789.00000
2188.00000 886.00000
2189.00000 703.00000
2107.00000 835.00000
2110.00000 737.00000
2278.00000 815.00000
2278.00000 764.00000
2251.00000 861.00000
2259.00000 729.00000
2225.00000 880.00000
2233.00000 710.00000
2205.00000 885.00000
2212.00000 706.00000
2135.00000 874.00000
2139.00000 716.00000
1846.00000 788.00000
1635.00000 791.00000
1757.00000 923.00000
1757.00000 671.00000
1867.00000 845.00000
1865.00000 733.00000
1639.00000 828.00000
1636.00000 756.00000
1656.00000 884.00000
1647.00000 723.00000
1696.00000 913.00000
1684.00000 691.00000
1728.00000 921.00000
1717.00000 676.00000
1845.00000 900.00000
1845.00000 690.00000
2284.00000 789.00000
2598.00000 795.00000
2391.00000 975.00000
2402.00000 629.00000
2242.00000 886.00000
2250.00000 704.00000
2595.00000 844.00000
2594.00000 741.00000
2558.00000 914.00000
2567.00000 696.00000
2489.00000 965.00000
2519.00000 664.00000
2444.00000 974.00000
2458.00000 635.00000
2276.00000 954.00000
2283.00000 654.00000
1633.00000 790.00000
1136.00000 790.00000
1490.00000 1025.00000
1492.00000 576.00000
1702.00000 921.00000
1704.00000 677.00000
1154.00000 874.00000
1154.00000 708.00000
1193.00000 944.00000
1193.00000 656.00000
1305.00000 1006.00000
1282.00000 605.00000
1464.00000 1020.00000
1422.00000 578.00000
1675.00000 994.00000
1681.00000 601.00000
2598.00000 794.00000
3326.00000 827.00000
2726.00000 1179.00000
2743.00000 475.00000
2427.00000 988.00000
2428.00000 627.00000
3302.00000 931.00000
3299.00000 730.00000
3275.00000 979.00000
3263.00000 663.00000
3072.00000 1106.00000
3116.00000 570.00000
2873.00000 1167.00000
2887.00000 490.00000
2490.00000 1128.00000
2487.00000 518.00000
1133.00000 787.00000
33.00000 785.00000
1202.00000 1317.00000
1199.00000 280.00000
1542.00000 1045.00000
1544.00000 548.00000
79.00000 935.00000
63.00000 636.00000
150.00000 1036.00000
147.00000 543.00000
602.00000 1241.00000
577.00000 347.00000
915.00000 1304.00000
843.00000 303.00000
1489.00000 1270.00000
1488.00000 323.00000
IMAGE=C:\Eva\Ammonoids\Statistics\Landmarks_s\IMAGES\C14998_FHF310_GMimetus-01.tif
ID=C14998_FHF0310_GyMimet 
LM=176
3300.00000 837.00000
3283.00000 837.00000
3297.00000 861.00000
3296.00000 812.00000
3306.00000 859.00000
3307.00000 814.00000
3284.00000 843.00000
3284.00000 830.00000
3287.00000 851.00000
3286.00000 823.00000
3290.00000 858.00000
3289.00000 816.00000
3292.00000 860.00000
3292.00000 814.00000
3301.00000 861.00000
3302.00000 812.00000
3326.00000 836.00000
3347.00000 837.00000
3332.00000 862.00000
3331.00000 810.00000
3319.00000 858.00000
3320.00000 815.00000
3346.00000 844.00000
3346.00000 828.00000
3344.00000 854.00000
3344.00000 819.00000
3340.00000 859.00000
3341.00000 814.00000
3337.00000 861.00000
3337.00000 811.00000
3326.00000 861.00000
3326.00000 811.00000
3283.00000 837.00000
3253.00000 837.00000
3274.00000 868.00000
3274.00000 806.00000
3292.00000 859.00000
3291.00000 814.00000
3254.00000 846.00000
3254.00000 828.00000
3258.00000 860.00000
3257.00000 817.00000
3265.00000 866.00000
3263.00000 810.00000
3269.00000 868.00000
3268.00000 807.00000
3283.00000 867.00000
3285.00000 808.00000
3347.00000 837.00000
3400.00000 837.00000
3366.00000 881.00000
3366.00000 798.00000
3338.00000 861.00000
3338.00000 812.00000
3400.00000 852.00000
3398.00000 823.00000
3393.00000 869.00000
3390.00000 810.00000
3383.00000 876.00000
3383.00000 804.00000
3374.00000 879.00000
3375.00000 800.00000
3349.00000 876.00000
3349.00000 802.00000
3252.00000 838.00000
3183.00000 837.00000
3221.00000 885.00000
3222.00000 778.00000
3261.00000 864.00000
3261.00000 810.00000
3187.00000 854.00000
3184.00000 820.00000
3194.00000 867.00000
3191.00000 799.00000
3205.00000 879.00000
3202.00000 785.00000
3212.00000 883.00000
3211.00000 782.00000
3253.00000 877.00000
3251.00000 788.00000
3400.00000 838.00000
3501.00000 837.00000
3444.00000 906.00000
3445.00000 759.00000
3382.00000 878.00000
3383.00000 801.00000
3497.00000 860.00000
3497.00000 810.00000
3484.00000 884.00000
3489.00000 785.00000
3470.00000 898.00000
3475.00000 769.00000
3458.00000 904.00000
3460.00000 762.00000
3396.00000 897.00000
3398.00000 773.00000
3182.00000 836.00000
3042.00000 836.00000
3123.00000 933.00000
3121.00000 733.00000
3205.00000 881.00000
3203.00000 773.00000
3051.00000 870.00000
3051.00000 804.00000
3060.00000 897.00000
3061.00000 777.00000
3083.00000 922.00000
3076.00000 748.00000
3104.00000 929.00000
3098.00000 738.00000
3189.00000 920.00000
3188.00000 744.00000
3501.00000 837.00000
3700.00000 837.00000
3554.00000 980.00000
3553.00000 699.00000
3466.00000 910.00000
3465.00000 763.00000
3697.00000 887.00000
3693.00000 783.00000
3675.00000 934.00000
3666.00000 737.00000
3619.00000 969.00000
3621.00000 708.00000
3585.00000 976.00000
3586.00000 704.00000
3493.00000 965.00000
3495.00000 720.00000
3044.00000 834.00000
2737.00000 837.00000
2930.00000 1024.00000
2930.00000 639.00000
3086.00000 928.00000
3089.00000 738.00000
2746.00000 901.00000
2749.00000 757.00000
2781.00000 977.00000
2774.00000 703.00000
2851.00000 1012.00000
2837.00000 660.00000
2889.00000 1020.00000
2877.00000 649.00000
3055.00000 994.00000
3055.00000 668.00000
3700.00000 836.00000
4199.00000 832.00000
3814.00000 1123.00000
3818.00000 553.00000
3610.00000 980.00000
3611.00000 701.00000
4183.00000 914.00000
4179.00000 741.00000
4147.00000 982.00000
4147.00000 677.00000
4021.00000 1077.00000
4002.00000 594.00000
3910.00000 1113.00000
3909.00000 566.00000
3668.00000 1082.00000
3658.00000 606.00000
2738.00000 831.00000
1955.00000 815.00000
2672.00000 1221.00000
2668.00000 445.00000
2947.00000 1029.00000
2972.00000 631.00000
1964.00000 905.00000
1969.00000 723.00000
1998.00000 984.00000
2018.00000 630.00000
2238.00000 1126.00000
2247.00000 497.00000
2491.00000 1205.00000
2469.00000 460.00000
2930.00000 1192.00000
2930.00000 491.00000
IMAGE=C:\Eva\Ammonoids\Statistics\Landmarks_s\IMAGES\C13811_FHF310_GMimetus-01.tif
ID=C13811_FHF0310_GyMimet 
OLM=176
2048.00000 502.00000
2032.00000 501.00000
2046.00000 530.00000
2046.00000 474.00000
2055.00000 527.00000
2056.00000 477.00000
2033.00000 510.00000
2033.00000 492.00000
2037.00000 522.00000
2036.00000 483.00000
2040.00000 527.00000
2039.00000 478.00000
2043.00000 529.00000
2042.00000 476.00000
2051.00000 529.00000
2051.00000 474.00000
2073.00000 502.00000
2099.00000 502.00000
2079.00000 532.00000
2080.00000 474.00000
2065.00000 527.00000
2066.00000 478.00000
2099.00000 511.00000
2098.00000 492.00000
2094.00000 523.00000
2095.00000 483.00000
2088.00000 530.00000
2091.00000 477.00000
2084.00000 532.00000
2086.00000 474.00000
2072.00000 531.00000
2073.00000 475.00000
2031.00000 501.00000
2002.00000 501.00000
2026.00000 532.00000
2025.00000 474.00000
2041.00000 528.00000
2039.00000 477.00000
2003.00000 509.00000
2004.00000 493.00000
2007.00000 522.00000
2006.00000 485.00000
2015.00000 529.00000
2015.00000 477.00000
2020.00000 531.00000
2019.00000 475.00000
2033.00000 532.00000
2032.00000 475.00000
2100.00000 502.00000
2149.00000 503.00000
2119.00000 539.00000
2118.00000 468.00000
2092.00000 526.00000
2093.00000 479.00000
2148.00000 514.00000
2147.00000 490.00000
2143.00000 527.00000
2144.00000 481.00000
2137.00000 533.00000
2136.00000 471.00000
2129.00000 537.00000
2128.00000 469.00000
2104.00000 537.00000
2101.00000 471.00000
2002.00000 502.00000
1929.00000 499.00000
1980.00000 559.00000
1979.00000 450.00000
2018.00000 532.00000
2018.00000 474.00000
1930.00000 515.00000
1932.00000 484.00000
1933.00000 528.00000
1940.00000 467.00000
1951.00000 550.00000
1952.00000 455.00000
1966.00000 558.00000
1965.00000 451.00000
2006.00000 549.00000
2004.00000 456.00000
2149.00000 503.00000
2275.00000 505.00000
2200.00000 583.00000
2201.00000 425.00000
2127.00000 539.00000
2131.00000 469.00000
2273.00000 526.00000
2273.00000 483.00000
2265.00000 550.00000
2263.00000 454.00000
2242.00000 573.00000
2243.00000 437.00000
2223.00000 580.00000
2224.00000 428.00000
2155.00000 572.00000
2149.00000 443.00000
1929.00000 498.00000
1734.00000 500.00000
1866.00000 616.00000
1865.00000 390.00000
1953.00000 553.00000
1955.00000 453.00000
1733.00000 530.00000
1736.00000 471.00000
1746.00000 561.00000
1750.00000 442.00000
1786.00000 591.00000
1783.00000 414.00000
1827.00000 612.00000
1824.00000 393.00000
1925.00000 597.00000
1925.00000 410.00000
2275.00000 503.00000
2554.00000 504.00000
2364.00000 648.00000
2366.00000 361.00000
2233.00000 579.00000
2234.00000 430.00000
2542.00000 549.00000
2539.00000 464.00000
2518.00000 585.00000
2504.00000 417.00000
2469.00000 621.00000
2459.00000 383.00000
2416.00000 644.00000
2411.00000 366.00000
2264.00000 636.00000
2256.00000 387.00000
1731.00000 500.00000
1262.00000 499.00000
1585.00000 722.00000
1584.00000 288.00000
1821.00000 613.00000
1831.00000 391.00000
1286.00000 576.00000
1273.00000 433.00000
1344.00000 642.00000
1320.00000 372.00000
1432.00000 690.00000
1424.00000 319.00000
1508.00000 710.00000
1502.00000 295.00000
1762.00000 691.00000
1781.00000 325.00000
2553.00000 504.00000
3323.00000 502.00000
2618.00000 820.00000
2618.00000 187.00000
2335.00000 648.00000
2334.00000 360.00000
3279.00000 619.00000
3270.00000 393.00000
3181.00000 694.00000
3165.00000 316.00000
2953.00000 786.00000
2929.00000 224.00000
2777.00000 815.00000
2777.00000 191.00000
2383.00000 798.00000
2380.00000 210.00000
1260.00000 499.00000
72.00000 472.00000
1418.00000 933.00000
1416.00000 45.00000
1744.00000 701.00000
1747.00000 305.00000
150.00000 605.00000
138.00000 320.00000
358.00000 776.00000
300.00000 223.00000
676.00000 878.00000
601.00000 98.00000
1056.00000 929.00000
1004.00000 48.00000
1695.00000 886.00000
1682.00000 97.00000
IMAGE=C:\Eva\Ammonoids\Statistics\Landmarks_s\IMAGES\C11111_FHE10_GWeitsch-01.tif
ID=C11111_FHE0010_GyWeits 
