# Supplementary material for: Geometric morphometric analysis of morphologic disparity, intraspecific variation and ontogenetic allometry of beyrichitine ammonoids
Source: PLoS One. 2022 Feb 10;17(2):e0263524. doi: 10.1371/journal.pone.0263524 (PMC8830730; doi:10.1371/journal.pone.0263524)
Supplement: S3 File — (XLSX) [file pone.0263524.s003.xlsx]

## Sheet: Procrustes ANOVA
S3 Table 1. Reduced Model (shape~ log10CS ): Analysis of variance table obtained from the Procrustes ANOVA (R function RRPP::lm.rrpp) of the reduced model. Df: Degrees of freedom; SS: Sum of squares; MS: mean squares; R2: coefficient of determination; Z: Effect sizes (Z) based on F distributions; Pr(>F): p-value of F statistics.
	Df	SS	MS	R2	F	Z	Pr(>F)
log.size	1	0.982637	0.982637	0.708886	1227.28	7.09735	0.001
Residuals	504	0.403533	0.00080066	0.291114
Total	505	1.38617
S3 Table 2. Comparison of reduced and full model: Analysis of variance table obtained from the Procrustes ANOVA (R function stats::anova). ResDf: Degrees of freedom of residuals; Df: Degrees of freedom; RSS: Sum of squares of residuals; SS: Sum of squares; MS: mean squares; R2: coefficient of determination; Z: Effect sizes (Z) based on F distributions; Pr(>F): p-value with F statistics.
	ResDf	Df	RSS	SS	MS	R2	F	Z	P Pr(>F)
Reduced Model	504	1	0.403533			0
Full Model	490	14	0.328991	0.0745413	0.00532438	0.053775	7.93013	9.76141	0.001
Total	505	NA	1.38617
