# Supplementary material for: Geometric morphometric analysis of morphologic disparity, intraspecific variation and ontogenetic allometry of beyrichitine ammonoids
Source: PLoS One. 2022 Feb 10;17(2):e0263524. doi: 10.1371/journal.pone.0263524 (PMC8830730; doi:10.1371/journal.pone.0263524)
Supplement: S4 File — (XLSX) [file pone.0263524.s004.xlsx]

## Sheet: Tabelle1
S4 Table 1. R function RRPP::trajectory.analysis on species level- Trajectory correlations from every permutation. Differences in allometric slope (angle between allometric trajectories). Green highlighted cells indicate an p<0.05.							S4 Table 2. R function RRPP::pairwise - Homogeneity of slopes test on on species level. Pairwise vector correlations between allometric slope vectors. Green highlighted cells indicate an p<0.05.
Species1:Species2	r	angle	UCL (95%)	Z	Pr > angle		Species1:Species2	r	angle	UCL (95%)	Z	Pr > angle
FrNevad:FrOccid	0.995035	5.71206	5.36062	2.1846	0.03		FrNevad:FrOccid	0.996534	4.77173	8.25437	-0.011542	0.42
FrNevad:GyBlake	0.949775	18.2361	5.70712	10.9462	0.001		FrNevad:GyBlake	0.952152	17.7957	8.77536	6.4434	0.001
FrNevad:GyMimet	0.939025	20.1115	5.17519	14.3478	0.001		FrNevad:GyMimet	0.937141	20.4232	7.55888	9.21458	0.001
FrNevad:GyRotel	0.970702	13.9034	5.536	8.87279	0.001		FrNevad:GyRotel	0.966207	14.9377	8.87083	4.95695	0.002
FrNevad:GyWeits	0.944524	19.1743	6.79839	9.89057	0.001		FrNevad:GyWeits	0.93628	20.5641	10.3833	6.33418	0.001
FrNevad:PaDunni	0.954255	17.3971	5.75015	10.8489	0.001		FrNevad:PaDunni	0.961258	16.0008	8.24543	6.214	0.001
FrNevad:PaMeeki	0.987789	8.96287	5.85297	4.36775	0.001		FrNevad:PaMeeki	0.984833	9.99166	8.69229	2.63383	0.02
FrOccid:GyBlake	0.944097	19.2487	5.79668	12.1691	0.001		FrOccid:GyBlake	0.950341	18.1322	8.44175	7.07815	0.001
FrOccid:GyMimet	0.935743	20.6514	4.83437	15.3566	0.001		FrOccid:GyMimet	0.937266	20.4026	7.36605	9.41416	0.001
FrOccid:GyRotel	0.967179	14.72	5.21667	10.0344	0.001		FrOccid:GyRotel	0.963771	15.4698	8.32549	5.67178	0.001
FrOccid:GyWeits	0.94618	18.8832	6.57196	9.84899	0.001		FrOccid:GyWeits	0.938846	20.1413	9.67338	6.40297	0.001
FrOccid:PaDunni	0.946096	18.8981	5.52916	12.227	0.001		FrOccid:PaDunni	0.957749	16.7147	8.11414	6.51213	0.001
FrOccid:PaMeeki	0.98517	9.87987	5.61091	5.44631	0.001		FrOccid:PaMeeki	0.982034	10.8771	8.38781	3.34724	0.009
GyBlake:GyMimet	0.99499	5.73788	5.42486	2.23015	0.029		GyBlake:GyMimet	0.99483	5.82866	7.90481	0.702982	0.197
GyBlake:GyRotel	0.986405	9.45845	5.87332	4.787	0.001		GyBlake:GyRotel	0.988951	8.52496	8.95563	1.69153	0.069
GyBlake:GyWeits	0.983945	10.2806	7.01137	3.97796	0.004		GyBlake:GyWeits	0.987007	9.2462	10.3102	1.41993	0.087
GyBlake:PaDunni	0.997544	4.01683	5.99383	0.286206	0.357		GyBlake:PaDunni	0.997107	4.359	8.64966	-0.35257	0.588
GyBlake:PaMeeki	0.974426	12.9858	5.94508	7.29168	0.001		GyBlake:PaMeeki	0.978522	11.8964	8.54543	3.59597	0.006
GyMimet:GyRotel	0.990836	7.76278	5.21351	4.1865	0.002		GyMimet:GyRotel	0.992145	7.18621	7.94743	1.47642	0.085
GyMimet:GyWeits	0.99394	6.31111	6.51362	1.70247	0.065		GyMimet:GyWeits	0.995929	5.17184	9.68369	-0.204643	0.507
GyMimet:PaDunni	0.993701	6.43415	5.29065	2.81005	0.012		GyMimet:PaDunni	0.992564	6.99172	7.93814	1.4589	0.089
GyMimet:PaMeeki	0.974175	13.0496	5.43362	8.26121	0.001		GyMimet:PaMeeki	0.975091	12.8151	7.77435	4.9003	0.001
GyRotel:GyWeits	0.993888	6.33807	6.89465	1.49412	0.094		GyRotel:GyWeits	0.992687	6.93349	10.5218	0.417954	0.274
GyRotel:PaDunni	0.986494	9.42747	5.67601	4.97133	0.001		GyRotel:PaDunni	0.990117	8.06176	8.34448	1.67323	0.062
GyRotel:PaMeeki	0.99164	7.41395	5.59174	3.39042	0.003		GyRotel:PaMeeki	0.98925	8.40879	8.39437	1.7786	0.05
GyWeits:PaDunni	0.98157	11.0171	7.05834	4.48249	0.001		GyWeits:PaDunni	0.983721	10.3525	10.2953	1.94346	0.049
GyWeits:PaMeeki	0.977813	12.092	6.93358	5.35338	0.001		GyWeits:PaMeeki	0.972568	13.4513	9.91505	3.31829	0.01
PaDunni:PaMeeki	0.979884	11.5117	6.12759	6.03471	0.001		PaDunni:PaMeeki	0.987837	8.94542	8.63215	2.07025	0.037
S4 Table 3. R function RRPP::trajectory.analysis on genus level- Trajectory correlations from every permutation. Differences in allometric slope (angle between allometric trajectories). Green highlighted cells indicate an p<0.05.							S4 Table 4. R function RRPP::pairwise - Homogeneity of slopes test on genus level. Pairwise vector correlations between allometric slope vectors. Green highlighted cells indicate an p<0.05.
Genus1:Genus2	r	angle	UCL (95%)	Z	Pr > angle		Genus1:Genus2	r	angle	UCL (95%)	Z	Pr > angle
Frechites:Gymnotoceras	0.952602	17.7112	3.24664	18.2934	0.001		Frechites:Gymnotoceras	0.950772	18.0527	5.12376	12.3278	0.001
Frechites:Parafrechites	0.975677	12.6629	3.95891	11.5413	0.001		Frechites:Parafrechites	0.974163	13.0526	5.88834	7.51621	0.001
Gymnotoceras:Parafrechites	0.992198	7.16176	3.60224	6.56009	0.001		Gymnotoceras:Parafrechites	0.991458	7.49413	5.29025	3.87259	0.004
