# Supplementary material for: Geometric morphometric analysis of morphologic disparity, intraspecific variation and ontogenetic allometry of beyrichitine ammonoids
Source: PLoS One. 2022 Feb 10;17(2):e0263524. doi: 10.1371/journal.pone.0263524 (PMC8830730; doi:10.1371/journal.pone.0263524)
Supplement: S5 File — (XLSX) [file pone.0263524.s005.xlsx]

## Sheet: Tabelle1
S3 Table 1. R function RRPP::trajectory.analysis on species level- Trajectory correlations from every permutation. Differences in allometric slope (angle between allometric trajectories). Green highlighted cells indicate an p<0.05.							S3 Table 2. R function RRPP::pairwise - Homogeneity of slopes test on on species level. Pairwise vector correlations between allometric slope vectors. Green highlighted cells indicate an p<0.05.
Species1:Species2	r	angle	UCL (95%)	Z	Pr > angle		Species1:Species2	r	angle	UCL (95%)	Z	Pr > angle
FrNevad:FrOccid	0.995035	5.71206	5.36062	2.1846	0.03		FrNevad:FrOccid	0.996534	4.77173	8.25437	-0.011542	0.42
FrNevad:GyBlake	0.949775	18.2361	5.70712	10.9462	0.001		FrNevad:GyBlake	0.952152	17.7957	8.77536	6.4434	0.001
FrNevad:GyMimet	0.939025	20.1115	5.17519	14.3478	0.001		FrNevad:GyMimet	0.937141	20.4232	7.55888	9.21458	0.001
FrNevad:GyRotel	0.970702	13.9034	5.536	8.87279	0.001		FrNevad:GyRotel	0.966207	14.9377	8.87083	4.95695	0.002
FrNevad:GyWeits	0.944524	19.1743	6.79839	9.89057	0.001		FrNevad:GyWeits	0.93628	20.5641	10.3833	6.33418	0.001
FrNevad:PaDunni	0.954255	17.3971	5.75015	10.8489	0.001		FrNevad:PaDunni	0.961258	16.0008	8.24543	6.214	0.001
FrNevad:PaMeeki	0.987789	8.96287	5.85297	4.36775	0.001		FrNevad:PaMeeki	0.984833	9.99166	8.69229	2.63383	0.02
FrOccid:GyBlake	0.944097	19.2487	5.79668	12.1691	0.001		FrOccid:GyBlake	0.950341	18.1322	8.44175	7.07815	0.001
FrOccid:GyMimet	0.935743	20.6514	4.83437	15.3566	0.001		FrOccid:GyMimet	0.937266	20.4026	7.36605	9.41416	0.001
FrOccid:GyRotel	0.967179	14.72	5.21667	10.0344	0.001		FrOccid:GyRotel	0.963771	15.4698	8.32549	5.67178	0.001
FrOccid:GyWeits	0.94618	18.8832	6.57196	9.84899	0.001		FrOccid:GyWeits	0.938846	20.1413	9.67338	6.40297	0.001
FrOccid:PaDunni	0.946096	18.8981	5.52916	12.227	0.001		FrOccid:PaDunni	0.957749	16.7147	8.11414	6.51213	0.001
FrOccid:PaMeeki	0.98517	9.87987	5.61091	5.44631	0.001		FrOccid:PaMeeki	0.982034	10.8771	8.38781	3.34724	0.009
GyBlake:GyMimet	0.99499	5.73788	5.42486	2.23015	0.029		GyBlake:GyMimet	0.99483	5.82866	7.90481	0.702982	0.197
GyBlake:GyRotel	0.986405	9.45845	5.87332	4.787	0.001		GyBlake:GyRotel	0.988951	8.52496	8.95563	1.69153	0.069
GyBlake:GyWeits	0.983945	10.2806	7.01137	3.97796	0.004		GyBlake:GyWeits	0.987007	9.2462	10.3102	1.41993	0.087
GyBlake:PaDunni	0.997544	4.01683	5.99383	0.286206	0.357		GyBlake:PaDunni	0.997107	4.359	8.64966	-0.35257	0.588
GyBlake:PaMeeki	0.974426	12.9858	5.94508	7.29168	0.001		GyBlake:PaMeeki	0.978522	11.8964	8.54543	3.59597	0.006
GyMimet:GyRotel	0.990836	7.76278	5.21351	4.1865	0.002		GyMimet:GyRotel	0.992145	7.18621	7.94743	1.47642	0.085
GyMimet:GyWeits	0.99394	6.31111	6.51362	1.70247	0.065		GyMimet:GyWeits	0.995929	5.17184	9.68369	-0.204643	0.507
GyMimet:PaDunni	0.993701	6.43415	5.29065	2.81005	0.012		GyMimet:PaDunni	0.992564	6.99172	7.93814	1.4589	0.089
GyMimet:PaMeeki	0.974175	13.0496	5.43362	8.26121	0.001		GyMimet:PaMeeki	0.975091	12.8151	7.77435	4.9003	0.001
GyRotel:GyWeits	0.993888	6.33807	6.89465	1.49412	0.094		GyRotel:GyWeits	0.992687	6.93349	10.5218	0.417954	0.274
GyRotel:PaDunni	0.986494	9.42747	5.67601	4.97133	0.001		GyRotel:PaDunni	0.990117	8.06176	8.34448	1.67323	0.062
GyRotel:PaMeeki	0.99164	7.41395	5.59174	3.39042	0.003		GyRotel:PaMeeki	0.98925	8.40879	8.39437	1.7786	0.05
GyWeits:PaDunni	0.98157	11.0171	7.05834	4.48249	0.001		GyWeits:PaDunni	0.983721	10.3525	10.2953	1.94346	0.049
GyWeits:PaMeeki	0.977813	12.092	6.93358	5.35338	0.001		GyWeits:PaMeeki	0.972568	13.4513	9.91505	3.31829	0.01
PaDunni:PaMeeki	0.979884	11.5117	6.12759	6.03471	0.001		PaDunni:PaMeeki	0.987837	8.94542	8.63215	2.07025	0.037
S5 Table 3. Total Procrustes Variance of species.							S3 Table 4. R function RRPP::pairwise - Homogeneity of slopes test on genus level. Pairwise vector correlations between allometric slope vectors. Green highlighted cells indicate an p<0.05.
Genus1:Genus2	r	angle	UCL (95%)	Z	Pr > angle		Genus1:Genus2	r	angle	UCL (95%)	Z	Pr > angle
x		17.7112	3.24664	18.2934	0.001		Frechites:Gymnotoceras	0.950772	18.0527	5.12376	12.3278	0.001
FrNevad	0.00170096	12.6629	3.95891	11.5413	0.001		Frechites:Parafrechites	0.974163	13.0526	5.88834	7.51621	0.001
FrOccid	0.0018877	7.16176	3.60224	6.56009	0.001		Gymnotoceras:Parafrechites	0.991458	7.49413	5.29025	3.87259	0.004
GyBlake	0.00274035
GyMimet	0.00349907
GyRotel	0.00283351
GyWeits	0.00409542
PaDunni	0.00271916
PaMeeki	0.00231752

## Sheet: Tabelle2
S5 Table 1. Intraspecific variability patterns broken down by whorl stage.
Whorl stage	Species	Procrustes Variance
0.5	F.nevadanus	0.000609887
0.5	F.occidentalis	0.000719234
0.5	G.blakei	0.00100356
0.5	G.mimetus	0.000797834
0.5	G.rotelliformis	0.000704175
0.5	G.weitschati	0.000765433
0.5	P.dunni	0.000804623
0.5	P.meeki	0.000636909
1.0	F.nevadanus	0.000553584
1.0	F.occidentalis	0.000556225
1.0	G.blakei	0.000496421
1.0	G.mimetus	0.000469825
1.0	G.rotelliformis	0.000451731
1.0	G.weitschati	0.000359855
1.0	P.dunni	0.000503565
1.0	P.meeki	0.000527897
1.5	F.nevadanus	0.000315205
1.5	F.occidentalis	0.000353827
1.5	G.blakei	0.000295119
1.5	G.mimetus	0.000428874
1.5	G.rotelliformis	0.000228043
1.5	G.weitschati	0.000349503
1.5	P.dunni	0.000347565
1.5	P.meeki	0.00045824
2.0	F.nevadanus	0.000398403
2.0	F.occidentalis	0.000408263
2.0	G.blakei	0.000389636
2.0	G.mimetus	0.000461852
2.0	G.rotelliformis	0.000398468
2.0	G.weitschati	0.000390474
2.0	P.dunni	0.000468708
2.0	P.meeki	0.000379943
2.5	F.nevadanus	0.00055839
2.5	F.occidentalis	0.000463986
2.5	G.blakei	0.000420233
2.5	G.mimetus	0.000564083
2.5	G.rotelliformis	0.000454386
2.5	G.weitschati	0.000716066
2.5	P.dunni	0.000693682
2.5	P.meeki	0.000620117
3.0	F.nevadanus	0.000338276
3.0	F.occidentalis	0.000461266
3.0	G.blakei	0.000448062
3.0	G.mimetus	0.000735146
3.0	G.rotelliformis	0.000387821
3.0	G.weitschati	0.000914599
3.0	P.dunni	0.000603289
3.0	P.meeki	0.000584028
3.5	F.nevadanus	0.000314474
3.5	F.occidentalis	0.000315411
3.5	G.blakei	0.000486606
3.5	G.mimetus	0.00062095
3.5	G.rotelliformis	0.000471613
3.5	G.weitschati	0.000814816
3.5	P.dunni	0.000719082
3.5	P.meeki	0.00048342
4.0	F.nevadanus	0.000358402
4.0	F.occidentalis	0.00038758
4.0	G.blakei	0.000539243
4.0	G.mimetus	0.000577126
4.0	G.rotelliformis	0.000574712
4.0	G.weitschati	0.000735053
4.0	P.dunni	0.000645344
4.0	P.meeki	0.000541119
4.5	F.nevadanus	0.000459214
4.5	F.occidentalis	0.000603868
4.5	G.blakei	0.000621078
4.5	G.mimetus	0.000661714
4.5	G.rotelliformis	0.000575302
4.5	G.weitschati	0.000733422
4.5	P.dunni	0.000754437
4.5	P.meeki	0.000470053
5.0	F.nevadanus	0.000288377
5.0	F.occidentalis	0.000378106
5.0	G.blakei	0.000792858
5.0	G.mimetus	0.000513348
5.0	G.rotelliformis	0.000599246
5.0	G.weitschati	0.000641145
5.0	P.dunni	0.000662024
5.0	P.meeki	0.000556081
5.5	F.nevadanus	0.000596317
5.5	F.occidentalis	0.000653887
5.5	G.blakei	0.00140919
5.5	G.mimetus	0.00143749
5.5	G.rotelliformis	0.00140011
5.5	G.weitschati	0.00191366
5.5	P.dunni	0.0016262
5.5	P.meeki	0.000761832
S4 Table 2. Morphological disparity at specific growth stages.
Whorl stage No.	Procrustes Variance
0.5	0.000752636
1	0.000497236
1.5	0.000351071
2	0.000416491
2.5	0.000548254
3	0.00054614
3.5	0.00050876
4	0.000529121
4.5	0.000604733
5	0.000534149
5.5	0.0011787
S5 Table 3. Intraspecific variation of species.
Species name	Procrustes Variance
F. nevadanus	0.00170096
F. occidentalis	0.0018877
G. blakei	0.00274035
G. mimetus	0.00349907
G. rotelliformis	0.00283351
G. weitschati	0.00409542
P. dunni	0.00271916
P. meeki	0.00231752
